# Supplementary material for: Crystal structure of (pyridine-κN)bis(quinolin-2-olato-κ2 N,O)copper(II) monohydrate
Source: Acta Crystallogr E Crystallogr Commun. 2015 Jan 28;71(Pt 2):m38–9. doi: 10.1107/S2056989015001279 (PMC4384625; doi:10.1107/S2056989015001279)
Supplement: Supplementary file 1 [file e-71-00m38-sup1.cif]

##############################################################################
#                                                                            #
# This CIF contains the data in a paper accepted for publication in          #
# Acta Crystallographica Section E. It conforms to the requirements of       #
# Notes for Authors for Acta Crystallographica Section E, and has been       #
# peer reviewed under the auspices of the IUCr Commission on Journals.       #
#                                                                            #
# Full details of the Crystallographic Information File format               #
# are given in the paper "The Crystallographic Information File (CIF):       #
# a New Standard Archive File for Crystallography" by S. R. Hall, F. H.      #
# Allen and I. D. Brown [Acta Cryst. (1991), A47, 655-685].                  #
#                                                                            #
# The current version of the core CIF dictionary is obtainable from          #
# ftp://ftp.iucr.org/pub/cif_core.dic.                                       #
#                                                                            #
# Software is freely available for graphical display of the structure(s)     #
# in this CIF. For information consult the CIF software page                 #
# http://www.iucr.org/resources/cif/software.                                #
#                                                                            #
# This file may be used for bona fide research purposes within the           #
# scientific community so long as proper attribution is given to the journal # 
# article from which it was obtained.                                        #
#                                                                            #
##############################################################################
data_I
_audit_creation_method     SHELXL-97
_journal_date_recd_electronic     2014-12-23
_journal_date_accepted     2015-01-21
_journal_name_full     'Acta Crystallographica, Section E'
_journal_year     2015
_journal_volume     71
_journal_issue      2
_journal_page_first     m38
_journal_page_last     m39
_journal_paper_category     HM
_journal_paper_doi     10.1107/S2056989015001279
_journal_coeditor_code     JJ2192
_publ_contact_author_name     'Shawn Burdette'
_publ_contact_author_address
;
Department of Chemistry and Biochemistry, Worcester Polytechnic Institute,
100 Institute Road, Worcester, Massachusetts 01609-2280, USA
;
_publ_contact_author_email     'scburdette@wpi.edu'
_publ_contact_author_fax     ?
_publ_contact_author_phone     ?
_publ_section_title
;
Crystal structure of
(pyridine-\k<i>N</i>)bis(quinolin-2-olato-\k^2^<i>N</i>,<i>O</i>)copper(II)
monohydrate
;
loop_
    _publ_author_name
    _publ_author_footnote
    _publ_author_address
    'Hawks, Benjamin' .
;
Department of Chemistry and Biochemistry, Worcester Polytechnic Institute,
100 Institute Road, Worcester, Massachusetts 01609-2280,
USA
;
    'Yan, Jingjing' .
;
Department of Chemistry and Biochemistry, Worcester Polytechnic Institute,
100 Institute Road, Worcester, Massachusetts 01609-2280,
USA
;
    'Basa, Prem' .
;
Department of Chemistry and Biochemistry, Worcester Polytechnic Institute,
100 Institute Road, Worcester, Massachusetts 01609-2280,
USA
;
    'Burdette, Shawn' .
;
Department of Chemistry and Biochemistry, Worcester Polytechnic Institute,
100 Institute Road, Worcester, Massachusetts 01609-2280, USA
;
_chemical_name_systematic
;
(Pyridine-\k<i>N</i>)bis(quinolin-2-olato-\k^2^<i>N</i>,<i>O</i>)copper(II)
monohydrate
;
_chemical_name_common     C23H19CuN3O3
_chemical_formula_moiety     'C23 H17 Cu N3 O2, H2 O'
_chemical_formula_sum     'C23 H19 Cu N3 O3'
_chemical_formula_iupac     '[Cu (C9 H6 N1 O1)2 (C5 H5 N1)], H2 O'
_chemical_formula_weight     448.95
_chemical_melting_point     ?
_symmetry_cell_setting     orthorhombic
_symmetry_space_group_name_H-M     'P b c a'
_symmetry_space_group_name_Hall     '-P 2ac 2ab'
loop_
    _symmetry_equiv_pos_as_xyz
    'x, y, z'
    'x+1/2, -y+1/2, -z'
    '-x, y+1/2, -z+1/2'
    '-x+1/2, -y, z+1/2'
    '-x, -y, -z'
    '-x-1/2, y-1/2, z'
    'x, -y-1/2, z-1/2'
    'x-1/2, y, -z-1/2'
_cell_length_a     8.9129(4)
_cell_length_b     13.9987(7)
_cell_length_c     32.2568(16)
_cell_angle_alpha     90.00
_cell_angle_beta     90.00
_cell_angle_gamma     90.00
_cell_volume     4024.6(3)
_cell_formula_units_Z     8
_cell_measurement_reflns_used     2855
_cell_measurement_theta_min     2.61
_cell_measurement_theta_max     25.14
_cell_measurement_temperature     296(2)
_exptl_crystal_description     'block'
_exptl_crystal_colour     'green'
_exptl_crystal_size_max     0.21
_exptl_crystal_size_mid     0.11
_exptl_crystal_size_min     0.08
_exptl_crystal_density_diffrn     1.482
_exptl_crystal_density_meas     ?
_exptl_crystal_density_method     'not measured'
_exptl_crystal_F_000     1848
_exptl_absorpt_coefficient_mu     1.116
_exptl_absorpt_correction_type     multi-scan
_exptl_absorpt_process_details
;
(SADABS; Bruker, 2002)
;
_exptl_absorpt_correction_T_min     0.7995
_exptl_absorpt_correction_T_max     0.9160
_exptl_special_details     ?
_diffrn_ambient_temperature     296(2)
_diffrn_radiation_type     MoK\a
_diffrn_radiation_wavelength     0.71073
_diffrn_radiation_source     'fine-focus sealed tube'
_diffrn_radiation_monochromator     graphite
_diffrn_measurement_device_type     'Bruker APEXII CCD'
_diffrn_measurement_method     '\f and \w scans'
_diffrn_detector_area_resol_mean     10.00
_diffrn_reflns_number     15390
_diffrn_reflns_av_R_equivalents     0.0500
_diffrn_reflns_av_sigmaI/netI     0.0514
_diffrn_reflns_theta_min     2.61
_diffrn_reflns_theta_max     24.99
_diffrn_reflns_theta_full     24.99
_diffrn_measured_fraction_theta_max     0.998
_diffrn_measured_fraction_theta_full     0.998
_diffrn_reflns_limit_h_min     -10
_diffrn_reflns_limit_h_max     9
_diffrn_reflns_limit_k_min     -14
_diffrn_reflns_limit_k_max     16
_diffrn_reflns_limit_l_min     -27
_diffrn_reflns_limit_l_max     38
_diffrn_standards_number     ?
_diffrn_standards_interval_count     ?
_diffrn_standards_interval_time     ?
_diffrn_standards_decay_%     ?
_refine_special_details
;
Refinement of <i>F</i>^2^ against ALL reflections. The weighted <i>R</i>-factor
<i>wR</i> and goodness of fit <i>S</i> are based on <i>F</i>^2^, conventional
<i>R</i>-factors <i>R</i> are based on <i>F</i>, with <i>F</i> set to zero for
negative <i>F</i>^2^. The threshold expression of <i>F</i>^2^ >
\s(<i>F</i>^2^) is used only for calculating <i>R</i>-factors(gt) <i>etc</i>.
and is not relevant to the choice of reflections for refinement.
<i>R</i>-factors based on <i>F</i>^2^ are statistically about twice as large
as those based on <i>F</i>, and <i>R</i>- factors based on ALL data will be
even larger.
;
_reflns_number_total     3542
_reflns_number_gt     2301
_reflns_threshold_expression     I>2sigma(I)
_refine_ls_structure_factor_coef     Fsqd
_refine_ls_matrix_type     full
_refine_ls_R_factor_all     0.0774
_refine_ls_R_factor_gt     0.0377
_refine_ls_wR_factor_gt     0.0797
_refine_ls_wR_factor_ref     0.0925
_refine_ls_goodness_of_fit_ref     1.013
_refine_ls_restrained_S_all     1.013
_refine_ls_number_reflns     3542
_refine_ls_number_parameters     279
_refine_ls_number_restraints     0
_refine_ls_hydrogen_treatment     mixed
_refine_ls_weighting_scheme     calc
_refine_ls_weighting_details
         'calc w=1/[\s^2^(Fo^2^)+(0.0441P)^2^+0.2191P] where P=(Fo^2^+2Fc^2^)/3'
_atom_sites_solution_hydrogens     geom
_atom_sites_solution_primary     direct
_atom_sites_solution_secondary     difmap
_refine_ls_shift/su_max     0.001
_refine_ls_shift/su_mean     0.000
_refine_diff_density_max     0.244
_refine_diff_density_min     -0.266
_refine_ls_extinction_method     none
_refine_ls_extinction_coef     ?
loop_
    _atom_type_symbol
    _atom_type_description
    _atom_type_scat_dispersion_real
    _atom_type_scat_dispersion_imag
    _atom_type_scat_source
    'C' 'C' 0.0033 0.0016
                         'International Tables Vol C Tables 4.2.6.8 and 6.1.1.4'
    'H' 'H' 0.0000 0.0000
                         'International Tables Vol C Tables 4.2.6.8 and 6.1.1.4'
    'N' 'N' 0.0061 0.0033
                         'International Tables Vol C Tables 4.2.6.8 and 6.1.1.4'
    'O' 'O' 0.0106 0.0060
                         'International Tables Vol C Tables 4.2.6.8 and 6.1.1.4'
    'Cu' 'Cu' 0.3201 1.2651
                         'International Tables Vol C Tables 4.2.6.8 and 6.1.1.4'
_computing_data_collection
;
APEX2 (Bruker, 2002)
;
_computing_cell_refinement
;
SAINT (Bruker, 2002)
;
_computing_data_reduction
;
SAINT (Bruker, 2002)
;
_computing_structure_solution
;
SHELXS97 (Sheldrick, 2008)
;
_computing_structure_refinement
;
SHELXL97 (Sheldrick, 2015)
;
_computing_molecular_graphics
;
SHELXTL (Sheldrick, 2008)
;
_computing_publication_material
;
SHELXTL (Sheldrick, 2008) and publCIF (Westrip, 2010)
;
loop_
    _atom_site_type_symbol
    _atom_site_label
    _atom_site_fract_x
    _atom_site_fract_y
    _atom_site_fract_z
    _atom_site_U_iso_or_equiv
    _atom_site_adp_type
    _atom_site_calc_flag
    _atom_site_refinement_flags
    _atom_site_occupancy
    _atom_site_symmetry_multiplicity
    _atom_site_disorder_assembly
    _atom_site_disorder_group
    Cu Cu1 0.16872(4) 0.91228(3) 0.376062(11) 0.03289(14) Uani d . 1 1 . .
    O O1 0.0393(2) 0.81502(16) 0.39962(6) 0.0436(6) Uani d . 1 1 . .
    O O2 0.2691(2) 1.02164(15) 0.35011(6) 0.0415(6) Uani d . 1 1 . .
    N N1 0.1945(3) 0.9539(2) 0.43529(8) 0.0393(7) Uani d . 1 1 . .
    N N2 0.0918(3) 0.88951(18) 0.31826(8) 0.0346(6) Uani d . 1 1 . .
    N N3 0.3873(3) 0.82435(19) 0.37496(8) 0.0362(6) Uani d . 1 1 . .
    C C1 0.2740(4) 1.0222(3) 0.45151(10) 0.0498(9) Uani d . 1 1 . .
    H H1 0.3242 1.0640 0.4339 0.060 Uiso calc R 1 1 . .
    C C2 0.2872(4) 1.0353(3) 0.49500(11) 0.0630(11) Uani d . 1 1 . .
    H H6 0.3453 1.0847 0.5057 0.076 Uiso calc R 1 1 . .
    C C3 0.2132(4) 0.9742(3) 0.52092(11) 0.0573(10) Uani d . 1 1 . .
    H H2 0.2213 0.9815 0.5495 0.069 Uiso calc R 1 1 . .
    C C4 0.1255(4) 0.9008(3) 0.50465(10) 0.0438(9) Uani d . 1 1 . .
    C C5 0.0420(4) 0.8341(3) 0.52762(11) 0.0592(11) Uani d . 1 1 . .
    H H5 0.0434 0.8369 0.5564 0.071 Uiso calc R 1 1 . .
    C C6 -0.0403(5) 0.7661(3) 0.50858(12) 0.0646(12) Uani d . 1 1 . .
    H H4 -0.0964 0.7241 0.5246 0.078 Uiso calc R 1 1 . .
    C C7 -0.0436(4) 0.7570(3) 0.46570(11) 0.0524(10) Uani d . 1 1 . .
    H H3 -0.1001 0.7086 0.4537 0.063 Uiso calc R 1 1 . .
    C C8 0.0358(4) 0.8188(2) 0.44086(9) 0.0383(8) Uani d . 1 1 . .
    C C9 0.1197(4) 0.8923(2) 0.46062(10) 0.0360(8) Uani d . 1 1 . .
    C C10 0.0008(4) 0.8235(2) 0.30402(10) 0.0429(9) Uani d . 1 1 . .
    H H7 -0.0425 0.7807 0.3225 0.051 Uiso calc R 1 1 . .
    C C11 -0.0332(4) 0.8157(3) 0.26144(11) 0.0534(10) Uani d . 1 1 . .
    H H12 -0.0974 0.7680 0.2521 0.064 Uiso calc R 1 1 . .
    C C12 0.0284(4) 0.8783(3) 0.23423(11) 0.0505(10) Uani d . 1 1 . .
    H H11 0.0063 0.8733 0.2061 0.061 Uiso calc R 1 1 . .
    C C13 0.1255(4) 0.9507(2) 0.24823(9) 0.0385(8) Uani d . 1 1 . .
    C C14 0.1537(3) 0.9534(2) 0.29164(9) 0.0340(8) Uani d . 1 1 . .
    C C15 0.2494(4) 1.0239(2) 0.30931(9) 0.0335(8) Uani d . 1 1 . .
    C C16 0.3130(4) 1.0896(2) 0.28342(11) 0.0495(9) Uani d . 1 1 . .
    H H10 0.3749 1.1369 0.2943 0.059 Uiso calc R 1 1 . .
    C C17 0.2858(5) 1.0865(3) 0.24070(11) 0.0569(11) Uani d . 1 1 . .
    H H9 0.3312 1.1317 0.2237 0.068 Uiso calc R 1 1 . .
    C C18 0.1952(4) 1.0196(3) 0.22332(10) 0.0542(10) Uani d . 1 1 . .
    H H8 0.1794 1.0196 0.1948 0.065 Uiso calc R 1 1 . .
    C C19 0.3876(4) 0.7353(2) 0.36165(10) 0.0418(9) Uani d . 1 1 . .
    H H17 0.2954 0.7070 0.3560 0.050 Uiso calc R 1 1 . .
    C C20 0.5146(4) 0.6814(3) 0.35556(10) 0.0475(9) Uani d . 1 1 . .
    H H16 0.5084 0.6191 0.3457 0.057 Uiso calc R 1 1 . .
    C C21 0.6507(4) 0.7222(3) 0.36438(10) 0.0512(10) Uani d . 1 1 . .
    H H15 0.7393 0.6881 0.3607 0.061 Uiso calc R 1 1 . .
    C C22 0.6536(4) 0.8152(3) 0.37883(10) 0.0515(9) Uani d . 1 1 . .
    H H14 0.7441 0.8448 0.3852 0.062 Uiso calc R 1 1 . .
    C C23 0.5208(4) 0.8629(3) 0.38358(10) 0.0433(9) Uani d . 1 1 . .
    H H13 0.5236 0.9254 0.3933 0.052 Uiso calc R 1 1 . .
    O O3 -0.0217(4) 0.6211(2) 0.37607(10) 0.0597(8) Uani d . 1 1 . .
    H H19 0.006(4) 0.671(3) 0.3806(12) 0.058(15) Uiso d . 1 1 . .
    H H18 0.054(5) 0.595(3) 0.3664(13) 0.083(17) Uiso d . 1 1 . .
loop_
    _atom_site_aniso_label
    _atom_site_aniso_U_11
    _atom_site_aniso_U_22
    _atom_site_aniso_U_33
    _atom_site_aniso_U_12
    _atom_site_aniso_U_13
    _atom_site_aniso_U_23
    Cu1 0.0354(2) 0.0357(2) 0.0275(2) -0.00361(19) 0.00111(18) -0.00006(17)
    O1 0.0458(14) 0.0499(14) 0.0351(12) -0.0102(12) 0.0018(11) 0.0002(11)
    O2 0.0508(14) 0.0390(13) 0.0348(12) -0.0096(12) 0.0002(11) 0.0031(10)
    N1 0.0405(17) 0.0416(17) 0.0357(14) -0.0023(15) 0.0023(13) -0.0040(13)
    N2 0.0335(16) 0.0333(16) 0.0369(15) 0.0002(14) -0.0009(13) -0.0004(12)
    N3 0.0314(16) 0.0397(16) 0.0374(14) 0.0014(13) 0.0003(13) -0.0009(13)
    C1 0.055(2) 0.051(2) 0.044(2) -0.006(2) 0.0066(19) -0.0045(18)
    C2 0.063(3) 0.069(3) 0.058(2) -0.008(2) -0.010(2) -0.022(2)
    C3 0.064(3) 0.069(3) 0.039(2) 0.006(2) -0.005(2) -0.009(2)
    C4 0.045(2) 0.055(2) 0.0315(17) 0.0112(19) 0.0017(16) -0.0007(17)
    C5 0.068(3) 0.077(3) 0.0323(19) 0.012(2) 0.006(2) 0.012(2)
    C6 0.075(3) 0.069(3) 0.049(2) -0.007(2) 0.016(2) 0.015(2)
    C7 0.053(3) 0.054(3) 0.050(2) -0.0042(19) 0.009(2) 0.0111(18)
    C8 0.035(2) 0.046(2) 0.0330(17) 0.0102(18) 0.0003(15) 0.0004(16)
    C9 0.0291(19) 0.043(2) 0.0363(17) 0.0119(16) 0.0047(15) 0.0055(15)
    C10 0.039(2) 0.041(2) 0.049(2) -0.0005(19) -0.0002(17) 0.0042(17)
    C11 0.050(2) 0.050(2) 0.060(2) -0.001(2) -0.018(2) -0.012(2)
    C12 0.056(3) 0.061(3) 0.0341(18) 0.009(2) -0.0086(19) -0.0006(18)
    C13 0.041(2) 0.0435(19) 0.0304(16) 0.0115(18) -0.0014(16) 0.0001(16)
    C14 0.034(2) 0.0360(18) 0.0324(16) 0.0095(17) 0.0033(15) -0.0001(15)
    C15 0.037(2) 0.0334(18) 0.0302(16) 0.0038(16) 0.0040(16) -0.0008(15)
    C16 0.057(2) 0.039(2) 0.053(2) -0.0053(19) 0.0119(19) 0.0004(17)
    C17 0.071(3) 0.054(2) 0.046(2) 0.003(2) 0.015(2) 0.0144(19)
    C18 0.063(3) 0.063(3) 0.0360(19) 0.012(2) 0.0049(19) 0.0081(19)
    C19 0.033(2) 0.050(2) 0.0422(19) -0.0021(19) -0.0001(15) -0.0027(17)
    C20 0.045(2) 0.044(2) 0.053(2) 0.005(2) 0.0072(19) -0.0028(17)
    C21 0.039(2) 0.063(3) 0.051(2) 0.012(2) 0.0079(18) 0.0066(19)
    C22 0.034(2) 0.073(3) 0.048(2) -0.003(2) -0.0066(18) 0.005(2)
    C23 0.042(2) 0.043(2) 0.045(2) -0.0025(19) -0.0031(17) -0.0039(16)
    O3 0.0487(19) 0.0478(19) 0.083(2) 0.0065(16) 0.0051(17) -0.0096(17)
_geom_special_details
;
All e.s.d.'s (except the e.s.d. in the dihedral angle between two l.s. planes)
are estimated using the full covariance matrix. The cell e.s.d.'s are taken
into account individually in the estimation of e.s.d.'s in distances, angles
and torsion angles; correlations between e.s.d.'s in cell parameters are only
used when they are defined by crystal symmetry. An approximate (isotropic)
treatment of cell e.s.d.'s is used for estimating e.s.d.'s involving l.s.
planes.
;
loop_
    _geom_bond_atom_site_label_1
    _geom_bond_atom_site_label_2
    _geom_bond_site_symmetry_2
    _geom_bond_distance
    _geom_bond_publ_flag
    Cu1 O1 . 1.940(2) y
    Cu1 O2 . 1.961(2) y
    Cu1 N2 . 2.012(3) y
    Cu1 N1 . 2.011(3) y
    Cu1 N3 . 2.305(3) y
    O1 C8 . 1.332(3) ?
    O2 C15 . 1.328(3) ?
    N1 C1 . 1.299(4) ?
    N1 C9 . 1.363(4) ?
    N2 C10 . 1.312(4) ?
    N2 C14 . 1.357(4) ?
    N3 C19 . 1.318(4) ?
    N3 C23 . 1.336(4) ?
    C1 C2 . 1.420(4) ?
    C1 H1 . 0.9300 ?
    C2 C3 . 1.366(5) ?
    C2 H6 . 0.9300 ?
    C3 C4 . 1.393(5) ?
    C3 H2 . 0.9300 ?
    C4 C5 . 1.405(5) ?
    C4 C9 . 1.426(4) ?
    C5 C6 . 1.349(5) ?
    C5 H5 . 0.9300 ?
    C6 C7 . 1.389(5) ?
    C6 H4 . 0.9300 ?
    C7 C8 . 1.375(4) ?
    C7 H3 . 0.9300 ?
    C8 C9 . 1.422(4) ?
    C10 C11 . 1.411(4) ?
    C10 H7 . 0.9300 ?
    C11 C12 . 1.356(5) ?
    C11 H12 . 0.9300 ?
    C12 C13 . 1.408(5) ?
    C12 H11 . 0.9300 ?
    C13 C18 . 1.401(5) ?
    C13 C14 . 1.423(4) ?
    C14 C15 . 1.424(4) ?
    C15 C16 . 1.366(4) ?
    C16 C17 . 1.400(5) ?
    C16 H10 . 0.9300 ?
    C17 C18 . 1.357(5) ?
    C17 H9 . 0.9300 ?
    C18 H8 . 0.9300 ?
    C19 C20 . 1.375(4) ?
    C19 H17 . 0.9300 ?
    C20 C21 . 1.371(4) ?
    C20 H16 . 0.9300 ?
    C21 C22 . 1.383(5) ?
    C21 H15 . 0.9300 ?
    C22 C23 . 1.367(4) ?
    C22 H14 . 0.9300 ?
    C23 H13 . 0.9300 ?
    O3 H19 . 0.76(4) ?
    O3 H18 . 0.83(5) ?
loop_
    _geom_angle_atom_site_label_1
    _geom_angle_atom_site_label_2
    _geom_angle_atom_site_label_3
    _geom_angle_site_symmetry_1
    _geom_angle_site_symmetry_3
    _geom_angle
    _geom_angle_publ_flag
    O1 Cu1 O2 . . 170.64(9) ?
    O1 Cu1 N2 . . 92.81(10) y
    O2 Cu1 N2 . . 83.32(9) y
    O1 Cu1 N1 . . 84.23(10) y
    O2 Cu1 N1 . . 97.30(10) y
    N2 Cu1 N1 . . 164.89(11) ?
    O1 Cu1 N3 . . 97.70(9) y
    O2 Cu1 N3 . . 91.41(9) y
    N2 Cu1 N3 . . 100.91(10) y
    N1 Cu1 N3 . . 94.18(10) y
    C8 O1 Cu1 . . 112.2(2) ?
    C15 O2 Cu1 . . 112.42(19) ?
    C1 N1 C9 . . 119.4(3) ?
    C1 N1 Cu1 . . 131.2(2) ?
    C9 N1 Cu1 . . 109.3(2) ?
    C10 N2 C14 . . 119.6(3) ?
    C10 N2 Cu1 . . 130.3(2) ?
    C14 N2 Cu1 . . 110.1(2) ?
    C19 N3 C23 . . 116.6(3) ?
    C19 N3 Cu1 . . 120.8(2) ?
    C23 N3 Cu1 . . 122.3(2) ?
    N1 C1 C2 . . 122.6(4) ?
    N1 C1 H1 . . 118.7 ?
    C2 C1 H1 . . 118.7 ?
    C3 C2 C1 . . 118.9(4) ?
    C3 C2 H6 . . 120.6 ?
    C1 C2 H6 . . 120.6 ?
    C2 C3 C4 . . 120.1(3) ?
    C2 C3 H2 . . 119.9 ?
    C4 C3 H2 . . 119.9 ?
    C3 C4 C5 . . 126.0(3) ?
    C3 C4 C9 . . 117.2(3) ?
    C5 C4 C9 . . 116.8(3) ?
    C6 C5 C4 . . 121.1(3) ?
    C6 C5 H5 . . 119.5 ?
    C4 C5 H5 . . 119.5 ?
    C5 C6 C7 . . 122.0(4) ?
    C5 C6 H4 . . 119.0 ?
    C7 C6 H4 . . 119.0 ?
    C8 C7 C6 . . 120.8(4) ?
    C8 C7 H3 . . 119.6 ?
    C6 C7 H3 . . 119.6 ?
    O1 C8 C7 . . 124.7(3) ?
    O1 C8 C9 . . 117.7(3) ?
    C7 C8 C9 . . 117.7(3) ?
    N1 C9 C8 . . 116.5(3) ?
    N1 C9 C4 . . 121.8(3) ?
    C8 C9 C4 . . 121.7(3) ?
    N2 C10 C11 . . 121.8(3) ?
    N2 C10 H7 . . 119.1 ?
    C11 C10 H7 . . 119.1 ?
    C12 C11 C10 . . 119.6(3) ?
    C12 C11 H12 . . 120.2 ?
    C10 C11 H12 . . 120.2 ?
    C11 C12 C13 . . 120.4(3) ?
    C11 C12 H11 . . 119.8 ?
    C13 C12 H11 . . 119.8 ?
    C18 C13 C12 . . 125.8(3) ?
    C18 C13 C14 . . 117.9(3) ?
    C12 C13 C14 . . 116.3(3) ?
    N2 C14 C15 . . 116.6(3) ?
    N2 C14 C13 . . 122.2(3) ?
    C15 C14 C13 . . 121.2(3) ?
    O2 C15 C16 . . 124.6(3) ?
    O2 C15 C14 . . 117.3(3) ?
    C16 C15 C14 . . 118.1(3) ?
    C15 C16 C17 . . 120.6(3) ?
    C15 C16 H10 . . 119.7 ?
    C17 C16 H10 . . 119.7 ?
    C18 C17 C16 . . 122.1(3) ?
    C18 C17 H9 . . 119.0 ?
    C16 C17 H9 . . 119.0 ?
    C17 C18 C13 . . 120.1(3) ?
    C17 C18 H8 . . 119.9 ?
    C13 C18 H8 . . 119.9 ?
    N3 C19 C20 . . 124.5(3) ?
    N3 C19 H17 . . 117.7 ?
    C20 C19 H17 . . 117.7 ?
    C21 C20 C19 . . 118.1(3) ?
    C21 C20 H16 . . 121.0 ?
    C19 C20 H16 . . 121.0 ?
    C20 C21 C22 . . 118.6(3) ?
    C20 C21 H15 . . 120.7 ?
    C22 C21 H15 . . 120.7 ?
    C23 C22 C21 . . 118.8(3) ?
    C23 C22 H14 . . 120.6 ?
    C21 C22 H14 . . 120.6 ?
    N3 C23 C22 . . 123.4(3) ?
    N3 C23 H13 . . 118.3 ?
    C22 C23 H13 . . 118.3 ?
    H19 O3 H18 . . 102(4) ?
loop_
    _geom_torsion_atom_site_label_1
    _geom_torsion_atom_site_label_2
    _geom_torsion_atom_site_label_3
    _geom_torsion_atom_site_label_4
    _geom_torsion_site_symmetry_1
    _geom_torsion_site_symmetry_2
    _geom_torsion_site_symmetry_3
    _geom_torsion_site_symmetry_4
    _geom_torsion
    _geom_torsion_publ_flag
    N2 Cu1 O1 C8 . . . . -168.2(2) ?
    N1 Cu1 O1 C8 . . . . -3.1(2) ?
    N3 Cu1 O1 C8 . . . . 90.4(2) ?
    N2 Cu1 O2 C15 . . . . -4.6(2) ?
    N1 Cu1 O2 C15 . . . . -169.4(2) ?
    N3 Cu1 O2 C15 . . . . 96.2(2) ?
    O1 Cu1 N1 C1 . . . . 178.9(3) ?
    O2 Cu1 N1 C1 . . . . -10.4(3) ?
    N2 Cu1 N1 C1 . . . . -101.8(5) ?
    N3 Cu1 N1 C1 . . . . 81.6(3) ?
    O1 Cu1 N1 C9 . . . . 3.6(2) ?
    O2 Cu1 N1 C9 . . . . 174.3(2) ?
    N2 Cu1 N1 C9 . . . . 82.9(5) ?
    N3 Cu1 N1 C9 . . . . -93.7(2) ?
    O1 Cu1 N2 C10 . . . . -7.0(3) ?
    O2 Cu1 N2 C10 . . . . -178.4(3) ?
    N1 Cu1 N2 C10 . . . . -85.2(5) ?
    N3 Cu1 N2 C10 . . . . 91.4(3) ?
    O1 Cu1 N2 C14 . . . . 175.7(2) ?
    O2 Cu1 N2 C14 . . . . 4.3(2) ?
    N1 Cu1 N2 C14 . . . . 97.5(5) ?
    N3 Cu1 N2 C14 . . . . -85.9(2) ?
    O1 Cu1 N3 C19 . . . . 44.9(2) ?
    O2 Cu1 N3 C19 . . . . -133.0(2) ?
    N2 Cu1 N3 C19 . . . . -49.5(3) ?
    N1 Cu1 N3 C19 . . . . 129.6(2) ?
    O1 Cu1 N3 C23 . . . . -142.0(2) ?
    O2 Cu1 N3 C23 . . . . 40.1(2) ?
    N2 Cu1 N3 C23 . . . . 123.6(2) ?
    N1 Cu1 N3 C23 . . . . -57.3(2) ?
    C9 N1 C1 C2 . . . . 0.3(5) ?
    Cu1 N1 C1 C2 . . . . -174.5(3) ?
    N1 C1 C2 C3 . . . . -0.3(6) ?
    C1 C2 C3 C4 . . . . -0.5(6) ?
    C2 C3 C4 C5 . . . . -178.9(4) ?
    C2 C3 C4 C9 . . . . 1.1(5) ?
    C3 C4 C5 C6 . . . . 179.5(4) ?
    C9 C4 C5 C6 . . . . -0.5(5) ?
    C4 C5 C6 C7 . . . . 1.7(6) ?
    C5 C6 C7 C8 . . . . -1.1(6) ?
    Cu1 O1 C8 C7 . . . . -178.3(3) ?
    Cu1 O1 C8 C9 . . . . 2.0(3) ?
    C6 C7 C8 O1 . . . . 179.8(3) ?
    C6 C7 C8 C9 . . . . -0.5(5) ?
    C1 N1 C9 C8 . . . . -179.5(3) ?
    Cu1 N1 C9 C8 . . . . -3.6(3) ?
    C1 N1 C9 C4 . . . . 0.3(5) ?
    Cu1 N1 C9 C4 . . . . 176.2(2) ?
    O1 C8 C9 N1 . . . . 1.2(4) ?
    C7 C8 C9 N1 . . . . -178.5(3) ?
    O1 C8 C9 C4 . . . . -178.6(3) ?
    C7 C8 C9 C4 . . . . 1.7(5) ?
    C3 C4 C9 N1 . . . . -1.0(5) ?
    C5 C4 C9 N1 . . . . 179.0(3) ?
    C3 C4 C9 C8 . . . . 178.8(3) ?
    C5 C4 C9 C8 . . . . -1.2(5) ?
    C14 N2 C10 C11 . . . . 1.1(5) ?
    Cu1 N2 C10 C11 . . . . -176.0(2) ?
    N2 C10 C11 C12 . . . . -0.5(5) ?
    C10 C11 C12 C13 . . . . -0.1(5) ?
    C11 C12 C13 C18 . . . . -179.6(3) ?
    C11 C12 C13 C14 . . . . 0.1(5) ?
    C10 N2 C14 C15 . . . . 179.1(3) ?
    Cu1 N2 C14 C15 . . . . -3.3(3) ?
    C10 N2 C14 C13 . . . . -1.1(4) ?
    Cu1 N2 C14 C13 . . . . 176.5(2) ?
    C18 C13 C14 N2 . . . . -179.8(3) ?
    C12 C13 C14 N2 . . . . 0.5(5) ?
    C18 C13 C14 C15 . . . . 0.1(5) ?
    C12 C13 C14 C15 . . . . -179.6(3) ?
    Cu1 O2 C15 C16 . . . . -176.7(3) ?
    Cu1 O2 C15 C14 . . . . 4.2(3) ?
    N2 C14 C15 O2 . . . . -0.5(4) ?
    C13 C14 C15 O2 . . . . 179.7(3) ?
    N2 C14 C15 C16 . . . . -179.7(3) ?
    C13 C14 C15 C16 . . . . 0.5(5) ?
    O2 C15 C16 C17 . . . . -179.9(3) ?
    C14 C15 C16 C17 . . . . -0.8(5) ?
    C15 C16 C17 C18 . . . . 0.6(6) ?
    C16 C17 C18 C13 . . . . 0.0(6) ?
    C12 C13 C18 C17 . . . . 179.4(3) ?
    C14 C13 C18 C17 . . . . -0.3(5) ?
    C23 N3 C19 C20 . . . . -1.1(5) ?
    Cu1 N3 C19 C20 . . . . 172.4(2) ?
    N3 C19 C20 C21 . . . . 0.9(5) ?
    C19 C20 C21 C22 . . . . -0.1(5) ?
    C20 C21 C22 C23 . . . . -0.3(5) ?
    C19 N3 C23 C22 . . . . 0.7(5) ?
    Cu1 N3 C23 C22 . . . . -172.7(2) ?
    C21 C22 C23 N3 . . . . 0.0(5) ?
loop_
    _geom_hbond_atom_site_label_D
    _geom_hbond_atom_site_label_H
    _geom_hbond_atom_site_label_A
    _geom_hbond_site_symmetry_A
    _geom_hbond_distance_DH
    _geom_hbond_distance_HA
    _geom_hbond_distance_DA
    _geom_hbond_angle_DHA
    O3 H18 O2 6_655 0.83(5) 1.95(5) 2.776(4) 173(4)
    O3 H19 O1 1 0.76(4) 2.13(4) 2.871(4) 168(4)
