# Supplementary material for: Crystal structure of (pyridine-κN)bis(quinolin-2-olato-κ2 N,O)copper(II) monohydrate
Source: Acta Crystallogr E Crystallogr Commun. 2015 Jan 28;71(Pt 2):m38–9. doi: 10.1107/S2056989015001279 (PMC4384625; doi:10.1107/S2056989015001279)
Supplement: Supplementary file 2 [file e-71-00m38-Isup2.hkl]

#
# h,k,l, Fc-squared, Fo-squared, sigma(Fo-squared) and status flag
#
data_I
_shelx_title ' CH2670_008_Benjamin_0m in Pbca'
_shelx_refln_list_code          4
_shelx_F_calc_maximum      489.01
_exptl_crystal_F_000      1848.00
_reflns_d_resolution_high  0.8412
 
loop_
 _symmetry_equiv_pos_as_xyz
 'x, y, z'
 'x+1/2, -y+1/2, -z'
 '-x, y+1/2, -z+1/2'
 '-x+1/2, -y, z+1/2'
 '-x, -y, -z'
 '-x-1/2, y-1/2, z'
 'x, -y-1/2, z-1/2'
 'x-1/2, y, -z-1/2'
 
_cell_length_a     8.9129
_cell_length_b    13.9987
_cell_length_c    32.2568
_cell_angle_alpha  90.000
_cell_angle_beta   90.000
_cell_angle_gamma  90.000
 
_shelx_F_squared_multiplier     1.000
 
loop_
 _refln_index_h
 _refln_index_k
 _refln_index_l
 _refln_F_squared_calc
 _refln_F_squared_meas
 _refln_F_squared_sigma
 _refln_observed_status
   2   0   0      108.74       74.71     34.36 o
   4   0   0     2336.54     2554.50     98.38 o
   6   0   0    23485.08    23764.86    333.98 o
   8   0   0       13.51       47.61    180.43 o
  10   0   0      242.15      318.26    243.08 o
   2   1   0    50544.83    51151.33    431.44 o
   4   1   0    14614.59    14149.74    144.22 o
   6   1   0      906.13      979.34     64.64 o
   8   1   0     3161.97     2831.11    165.29 o
  10   1   0      246.38      506.15    181.68 o
   0   2   0    15739.53    15872.88    365.87 o
   2   2   0   239127.34   245998.16   2167.06 o
   4   2   0        8.45       21.60     27.99 o
   6   2   0      188.80      330.21     40.03 o
   8   2   0      490.48      410.69    111.00 o
  10   2   0        1.09       63.52    221.78 o
   2   3   0   182690.45   183255.09   1773.40 o
   4   3   0    20848.56    20866.33    226.48 o
   6   3   0      192.99      261.48     55.59 o
   8   3   0      687.48      722.51    116.96 o
  10   3   0      340.27      561.34    258.12 o
   0   4   0    10253.10     9612.94    260.62 o
   2   4   0    30127.66    32451.95    380.81 o
   4   4   0     2995.12     2991.54     70.62 o
   6   4   0     7559.49     7524.36    172.83 o
   8   4   0      104.81      101.29    129.21 o
  10   4   0       81.34      598.93    255.61 o
   2   5   0     6297.90     6733.65    110.83 o
   4   5   0    28966.88    29116.96    327.42 o
   6   5   0      260.26      286.71     70.69 o
   8   5   0        9.57      -35.08    180.43 o
  10   5   0      196.03      167.90    245.59 o
   0   6   0     5942.43     5323.17    125.78 o
   2   6   0    10835.38    10412.69    156.08 o
   4   6   0    25100.79    25789.19    299.16 o
   6   6   0     5705.70     6062.27    166.75 o
   8   6   0     1841.35     1598.82    245.59 o
   2   7   0     2776.45     2611.95     80.66 o
   4   7   0     3916.95     3687.62     87.36 o
   6   7   0     3132.87     2942.70    128.53 o
   8   7   0        9.82     -100.24    187.95 o
   0   8   0     2693.63     2786.78    308.24 o
   2   8   0       74.28       44.87     36.26 o
   4   8   0      698.35      722.07     53.68 o
   6   8   0     2647.70     2634.07    161.99 o
   8   8   0       48.15      215.51    208.00 o
   2   9   0    11853.20    11762.70    186.54 o
   4   9   0     2634.30     2555.86    111.31 o
   6   9   0       11.70      135.84     99.87 o
   8   9   0     2845.53     2536.05    305.73 o
   0  10   0     9138.35     9217.62    181.37 o
   2  10   0      918.93      765.90    112.13 o
   4  10   0      577.24      593.71    105.92 o
   6  10   0     1204.67      968.92    141.59 o
   8  10   0      257.13      283.18    228.04 o
   2  11   0      374.81      350.41     81.45 o
   4  11   0      237.05      276.85    103.43 o
   6  11   0        3.98       35.16    105.64 o
   0  12   0     4076.32     3969.14    223.03 o
   2  12   0      452.59      541.15     92.31 o
   4  12   0      567.82      496.39    120.21 o
   6  12   0     1803.51     1632.18    172.33 o
   2  13   0     1544.40     1506.04    147.89 o
   4  13   0     1881.15     2032.49    171.95 o
   6  13   0      395.92      603.94    240.57 o
   0  14   0     5058.49     4726.28    315.75 o
   2  14   0      268.47       76.80    110.65 o
   4  14   0      132.57      155.56    126.61 o
   2  15   0      598.27      581.31    180.43 o
   4  15   0     1389.26     1756.60    208.00 o
   0  16   0      803.46      616.47    215.51 o
   2  16   0     3542.92     3707.30    236.52 o
   1   1   1    17553.59    17450.84    110.33 o
   2   1   1    38381.75    39034.06    214.59 o
   3   1   1    16350.55    15757.30    104.24 o
   4   1   1     2351.04     2184.18     37.56 o
   5   1   1      289.85      256.19     24.41 o
   6   1   1      128.70      143.08     26.74 o
   7   1   1      836.19      920.01     45.57 o
   8   1   1     3226.15     3100.95    131.10 o
   9   1   1     1403.02     1479.75    131.28 o
  10   1   1      511.83      394.25    136.73 o
   0   2   1    60335.83    61547.37    770.15 o
   1   2   1    39575.02    40346.50    297.79 o
   2   2   1     8478.63     8706.88     73.87 o
   3   2   1    13684.75    14689.46    102.38 o
   4   2   1     8377.48     8608.74     75.43 o
   5   2   1     3392.54     3508.46     51.58 o
   6   2   1     4755.62     4793.07     74.83 o
   7   2   1     2762.08     2756.91     66.09 o
   8   2   1      186.14      202.59     75.33 o
   9   2   1       29.19      -65.98     98.09 o
  10   2   1       91.29     -115.41    115.41 o
   1   3   1    11517.98    12285.19    102.26 o
   2   3   1     1130.39     1168.31     28.45 o
   3   3   1     2658.68     2932.77     42.79 o
   4   3   1      870.08      875.50     37.78 o
   5   3   1      405.78      415.20     28.86 o
   6   3   1      864.38      975.45     39.13 o
   7   3   1      222.70      174.40     44.70 o
   8   3   1        0.81      -70.65     70.65 o
   9   3   1        1.24      -34.56    138.89 o
  10   3   1        2.56      -93.64    299.46 o
   0   4   1      216.61      340.92     57.86 o
   1   4   1     7320.25     6983.01     77.14 o
   2   4   1     2074.90     2168.24     39.14 o
   3   4   1      476.66      512.06     25.46 o
   4   4   1    14473.50    14166.65    123.86 o
   5   4   1    13767.66    14209.09    126.18 o
   6   4   1     3746.17     3862.02     70.75 o
   7   4   1     1246.62     1278.82     72.22 o
   8   4   1      315.84      285.34    161.68 o
   9   4   1      259.36      356.49    153.27 o
  10   4   1       77.08      -13.78    161.25 o
   1   5   1      321.73      385.04     24.15 o
   2   5   1    11332.72    11200.71    112.79 o
   3   5   1    46998.61    47395.46    350.07 o
   4   5   1      116.66      213.69     27.84 o
   5   5   1      260.05      265.74     30.27 o
   6   5   1        0.16        9.62     36.54 o
   7   5   1      268.79      211.32     56.23 o
   8   5   1      899.14      819.44    119.32 o
   9   5   1      162.69      231.56    148.72 o
  10   5   1       84.83       85.51    161.22 o
   0   6   1      818.16      834.03     93.68 o
   1   6   1     1849.25     2063.33     44.70 o
   2   6   1     3032.34     3151.87     54.92 o
   3   6   1        0.33        6.23     22.21 o
   4   6   1      647.42      746.00     48.15 o
   5   6   1        4.42       36.54     28.48 o
   6   6   1      712.54      724.25     59.13 o
   7   6   1      545.08      576.44     84.21 o
   8   6   1        3.06      190.08    129.21 o
   9   6   1        1.04     -139.03    139.03 o
   1   7   1     8775.35     8800.84    103.81 o
   2   7   1     3460.70     3643.91     61.66 o
   3   7   1     3987.84     3869.75     66.62 o
   4   7   1     2488.69     2706.06     64.21 o
   5   7   1     2139.43     2148.03     65.87 o
   6   7   1      475.25      433.34     56.87 o
   7   7   1      516.65      525.15     80.00 o
   8   7   1      156.36      177.06    234.31 o
   9   7   1      332.02      163.54    342.07 o
   0   8   1     3692.33     3389.07     71.47 o
   1   8   1    10077.52    10023.42    116.15 o
   2   8   1     3786.74     3652.78     67.60 o
   3   8   1      566.60      527.10     35.76 o
   4   8   1        6.39      -17.88     30.67 o
   5   8   1     3060.03     2947.49     85.38 o
   6   8   1      138.54      250.11     69.71 o
   7   8   1      162.25      172.72     76.20 o
   8   8   1      347.11      362.55    152.36 o
   9   8   1       60.25       81.02    166.65 o
   1   9   1       39.96       71.35     26.76 o
   2   9   1      245.40      286.65     33.02 o
   3   9   1     3398.07     3345.36     70.45 o
   4   9   1      622.97      606.51     56.24 o
   5   9   1     1578.49     1636.42     96.66 o
   6   9   1       54.90      -24.77     68.12 o
   7   9   1       71.65       85.28     91.48 o
   8   9   1       25.04       52.49    147.95 o
   0  10   1    11248.13    11374.50    166.61 o
   1  10   1     3962.41     3872.52     68.55 o
   2  10   1     1174.07     1041.50     53.31 o
   3  10   1       26.91       -3.29     49.50 o
   4  10   1       17.78       16.69     60.62 o
   5  10   1       73.87      -28.90     65.82 o
   6  10   1      521.89      546.43     85.30 o
   7  10   1      522.50      563.40    150.13 o
   8  10   1       38.38      141.35    220.53 o
   1  11   1     2369.90     2365.96     58.56 o
   2  11   1      319.43      472.57     61.48 o
   3  11   1      122.60      166.50     66.07 o
   4  11   1     1180.75     1221.90     92.39 o
   5  11   1     1213.13     1292.61    137.81 o
   6  11   1        0.66      -17.62     77.37 o
   7  11   1      420.46      533.47    160.30 o
   0  12   1      135.96      187.68     89.72 o
   1  12   1      296.41      257.88     56.51 o
   2  12   1      834.27      767.31     68.85 o
   3  12   1     1884.28     1834.70    106.56 o
   4  12   1      881.94      813.55     90.68 o
   5  12   1        1.01      -51.26     75.24 o
   6  12   1      185.18      255.88     88.16 o
   7  12   1      166.29      347.52    259.37 o
   1  13   1      112.18      -10.20     79.99 o
   2  13   1        6.61      -70.35     70.35 o
   3  13   1      550.31      533.67     87.73 o
   4  13   1      211.14      167.37    103.81 o
   5  13   1       94.17      101.77    103.73 o
   6  13   1       16.79       82.41    107.61 o
   0  14   1      193.99      406.21    225.54 o
   1  14   1      389.16      479.01    173.26 o
   2  14   1       13.65      -76.50     76.50 o
   3  14   1        0.83      -67.59     79.91 o
   4  14   1      226.32      153.17    127.59 o
   5  14   1     1328.14     1257.22    119.06 o
   1  15   1      728.45      554.98     97.04 o
   2  15   1      121.89      193.48     89.62 o
   3  15   1       69.01      126.96     90.73 o
   4  15   1       93.60      162.33     96.04 o
   0  16   1      314.09      383.56    147.89 o
   1  16   1        8.81      -32.38    119.73 o
   2  16   1       20.12      134.85     94.98 o
   1   0   2   125530.80   127832.59   1130.25 o
   2   0   2      992.12      876.82     26.82 o
   3   0   2      183.63      200.61     24.94 o
   4   0   2       28.28       -3.65     27.13 o
   5   0   2     8152.91     7935.25    105.65 o
   6   0   2      384.29      405.77     41.95 o
   7   0   2      416.45      365.73     64.99 o
   8   0   2      260.56      106.69    126.47 o
   9   0   2      537.66      216.42    151.13 o
  10   0   2       17.51      194.06    244.33 o
   1   1   2     3305.14     3721.85     31.89 o
   2   1   2        5.38       29.67     14.51 o
   3   1   2       69.99      163.46     17.07 o
   4   1   2       41.10       84.34     19.97 o
   5   1   2     5274.21     5148.66     59.60 o
   6   1   2        0.05      -24.76     24.76 o
   7   1   2      113.70      142.91     37.80 o
   8   1   2       11.09       72.80    101.23 o
   9   1   2     1378.13     1149.10    127.86 o
  10   1   2       83.81        2.62    120.45 o
   0   2   2     8399.45     7752.58     85.02 o
   1   2   2    48224.91    49675.87    363.87 o
   2   2   2     3877.30     3828.73     44.12 o
   3   2   2     9416.58     9872.09     75.82 o
   4   2   2      107.30      146.37     21.55 o
   5   2   2     2212.01     2288.94     43.31 o
   6   2   2       25.19      107.72     27.11 o
   7   2   2     1721.73     1663.77     56.06 o
   8   2   2       18.54       70.62     71.75 o
   9   2   2       70.51      -98.72     98.72 o
  10   2   2      341.36     -127.21    159.15 o
   1   3   2    36253.60    36054.21    270.28 o
   2   3   2       54.45       35.75     15.14 o
   3   3   2    76933.82    79197.75    533.09 o
   4   3   2       15.14       30.31     21.58 o
   5   3   2     3598.28     3262.09     52.09 o
   6   3   2       46.45       54.29     27.35 o
   7   3   2     1831.46     1815.80     68.85 o
   8   3   2       11.01        4.14     71.77 o
   9   3   2     1649.85     1650.65    377.15 o
  10   3   2       33.14     -152.39    157.68 o
   0   4   2     6495.58     5863.08     86.92 o
   1   4   2     2806.44     2621.84     38.97 o
   2   4   2     1018.95     1028.16     27.39 o
   3   4   2     2092.68     2220.12     42.35 o
   4   4   2     4474.90     4786.43     62.87 o
   5   4   2    11425.62    12080.88    116.81 o
   6   4   2        0.96       40.65     36.32 o
   7   4   2     1552.04     1610.86     78.01 o
   8   4   2      506.77      552.74     94.07 o
   9   4   2      525.79      623.23    158.53 o
  10   4   2       67.28       93.23    170.99 o
   1   5   2     1395.62     1453.48     41.36 o
   2   5   2     1275.42     1381.98     35.65 o
   3   5   2     9280.47     9485.18     93.86 o
   4   5   2     4025.66     3895.51     65.17 o
   5   5   2     2000.12     2009.62     49.39 o
   6   5   2       96.67       84.18     37.28 o
   7   5   2       40.27       72.81     53.35 o
   8   5   2      845.74      715.32    114.69 o
   9   5   2      319.31      318.91    155.91 o
  10   5   2       32.64     -103.53    293.20 o
   0   6   2       29.15        4.03     21.78 o
   1   6   2    15717.27    15211.80    151.52 o
   2   6   2     1492.92     1555.88     41.38 o
   3   6   2       67.73      102.63     23.39 o
   4   6   2        1.29       18.86     24.25 o
   5   6   2    14139.46    13864.45    132.49 o
   6   6   2      173.14      160.39     47.90 o
   7   6   2     4234.43     3987.02    134.07 o
   8   6   2      251.25      198.23    128.24 o
   9   6   2      167.29       83.97    145.54 o
   1   7   2     3296.80     3277.87     74.55 o
   2   7   2     1152.08     1108.62     38.68 o
   3   7   2     6667.86     6535.44     83.36 o
   4   7   2      128.15      220.62     39.49 o
   5   7   2        6.78       53.45     36.83 o
   6   7   2     8114.86     7350.19    147.02 o
   7   7   2      698.35      736.00     99.56 o
   8   7   2        0.02       86.62    139.09 o
   9   7   2      459.99      490.75    169.67 o
   0   8   2      265.36      329.95     33.22 o
   1   8   2      979.94     1154.94     90.31 o
   2   8   2      179.05      171.22     28.06 o
   3   8   2      687.71      689.45     38.41 o
   4   8   2       92.71       62.05     32.71 o
   5   8   2       28.72      155.87     53.81 o
   6   8   2       44.29       27.91     62.91 o
   7   8   2     2152.53     2102.16    187.75 o
   8   8   2      206.19     -117.54    164.14 o
   9   8   2       95.25      160.66    157.23 o
   1   9   2     3969.68     3918.51     71.39 o
   2   9   2       19.98       53.46     28.41 o
   3   9   2     4256.65     4142.89     85.90 o
   4   9   2     2381.76     2237.14    152.80 o
   5   9   2     1076.59     1097.46     86.40 o
   6   9   2      190.82      145.65     89.98 o
   7   9   2      659.22      920.24    160.79 o
   8   9   2      855.02      863.89    199.23 o
   0  10   2      363.85      388.34     41.28 o
   1  10   2     3460.31     3401.52     58.80 o
   2  10   2        0.96      -36.20     36.20 o
   3  10   2       48.85       79.62     50.29 o
   4  10   2     1641.54     1500.69     97.19 o
   5  10   2      384.10      438.24     78.49 o
   6  10   2       10.48       19.65     74.17 o
   7  10   2     1012.93      902.40    164.26 o
   8  10   2      520.15      264.28    157.70 o
   1  11   2      329.54      331.72     36.86 o
   2  11   2      238.26      176.90     53.54 o
   3  11   2      197.06      286.82     68.70 o
   4  11   2      259.70      227.88     70.81 o
   5  11   2       63.91      130.28     74.86 o
   6  11   2        6.71      -17.63     78.55 o
   7  11   2      238.16      146.83    108.51 o
   0  12   2       58.19       40.02     70.52 o
   1  12   2     3358.00     3261.21     90.32 o
   2  12   2      653.51      661.94     72.39 o
   3  12   2      159.46      193.33     71.28 o
   4  12   2      148.61       25.00     72.70 o
   5  12   2     1691.91     1669.07    165.69 o
   6  12   2        0.17      -30.63    101.96 o
   7  12   2     1141.08     1175.77    188.66 o
   1  13   2     1011.90     1097.96     95.06 o
   2  13   2      344.51      189.78     73.91 o
   3  13   2     1206.36     1445.23    103.57 o
   4  13   2        3.77      -43.97     76.71 o
   5  13   2     1159.85     1006.29    106.38 o
   6  13   2       57.44      -80.28    107.68 o
   0  14   2       17.99       68.54    181.68 o
   1  14   2      230.91      298.82     83.90 o
   2  14   2       30.13       -1.60     77.58 o
   3  14   2       63.14       50.00     83.40 o
   4  14   2        8.79       13.37     83.17 o
   5  14   2       90.84       85.84    105.76 o
   1  15   2       27.94      -34.36     82.87 o
   2  15   2       26.85       69.07     87.96 o
   3  15   2     2381.10     2593.59    156.95 o
   4  15   2        0.53       14.96     94.24 o
   0  16   2        7.34      -90.22    129.80 o
   1  16   2     1176.94     1383.62    123.41 o
   2  16   2       58.23      -91.65     91.65 o
   1   1   3      169.33      164.51     11.72 o
   2   1   3     7081.58     6667.95     49.62 o
   3   1   3     6949.24     6888.68     58.76 o
   4   1   3     5149.06     4783.15     53.66 o
   5   1   3      380.34      390.69     26.03 o
   6   1   3     1292.41     1396.11     41.32 o
   7   1   3      508.67      555.85     47.92 o
   8   1   3     2322.55     2490.81    122.90 o
   9   1   3     1453.71     1544.41    134.32 o
  10   1   3      621.39      402.49    128.49 o
   0   2   3    28174.96    28077.21    277.42 o
   1   2   3     5900.96     5991.01     59.19 o
   2   2   3    31094.37    31335.02    207.50 o
   3   2   3      142.48      154.01     18.73 o
   4   2   3     5437.14     5501.02     59.97 o
   5   2   3     3476.42     3434.92     51.09 o
   6   2   3     3811.72     3778.98     59.33 o
   7   2   3     2055.94     2201.66     68.43 o
   8   2   3     1542.77     1479.04     89.93 o
   9   2   3      197.96       72.68    106.84 o
  10   2   3       59.01       94.45    126.60 o
   1   3   3      929.07      967.05     22.61 o
   2   3   3     9666.20    10315.41     83.93 o
   3   3   3      126.98      103.04     19.77 o
   4   3   3       86.69      128.86     22.21 o
   5   3   3     1084.19     1125.85     36.55 o
   6   3   3     1739.90     1794.10     47.29 o
   7   3   3      144.46      223.01     45.82 o
   8   3   3      630.74      577.30     70.58 o
   9   3   3       44.26       68.94    135.13 o
  10   3   3      151.83      276.03    264.38 o
   0   4   3     8948.40     8207.70    110.94 o
   1   4   3     3781.46     3803.85     45.30 o
   2   4   3     8062.90     7811.45     78.08 o
   3   4   3      142.80      103.84     21.14 o
   4   4   3       92.33      151.84     24.41 o
   5   4   3     3671.49     3879.05     77.73 o
   6   4   3     4852.59     4985.92     90.10 o
   7   4   3     3018.18     3180.19    110.11 o
   8   4   3     1040.29     1183.35    104.20 o
   9   4   3       69.36      -15.81    176.67 o
  10   4   3       53.93      103.38    160.30 o
   1   5   3       11.47       35.26     19.25 o
   2   5   3    14272.67    13945.16    145.39 o
   3   5   3    15254.45    14992.31    130.84 o
   4   5   3    21856.18    21476.95    172.80 o
   5   5   3      476.96      486.29     32.89 o
   6   5   3        1.07      -38.44     38.44 o
   7   5   3      210.48      209.96     65.46 o
   8   5   3      105.64      149.99     78.22 o
   9   5   3     1412.60     1288.48    225.54 o
  10   5   3      355.64      154.02    177.09 o
   0   6   3      417.24      474.79     34.92 o
   1   6   3      423.22      429.36     24.57 o
   2   6   3     2591.24     2829.12     73.27 o
   3   6   3      944.32     1048.03     34.16 o
   4   6   3     1607.40     1633.44     44.24 o
   5   6   3      414.65      404.28     38.20 o
   6   6   3       53.74       26.68     46.88 o
   7   6   3       46.86      103.16     73.34 o
   8   6   3      227.32       82.55     95.00 o
   9   6   3      107.09     -139.45    139.45 o
   1   7   3     6050.64     6234.57     76.16 o
   2   7   3     6794.06     6898.71     86.68 o
   3   7   3     4444.87     4206.59     62.30 o
   4   7   3     5156.89     5141.86     74.73 o
   5   7   3     1172.14     1175.40     51.97 o
   6   7   3      848.84     1011.62     73.92 o
   7   7   3      430.38      296.39     88.95 o
   8   7   3      153.62      161.70    102.05 o
   9   7   3      253.25      170.98    158.53 o
   0   8   3     9827.46     9599.83    130.87 o
   1   8   3     7060.55     6368.97     81.16 o
   2   8   3     4367.11     4403.56    115.54 o
   3   8   3      420.59      440.43     34.49 o
   4   8   3      493.13      480.22     38.92 o
   5   8   3       18.08       69.85     52.52 o
   6   8   3     2583.42     2582.09    116.33 o
   7   8   3     1627.16     1808.08    149.74 o
   8   8   3      276.97      249.34    148.85 o
   9   8   3        1.63       32.34    187.95 o
   1   9   3       49.77      143.00     26.89 o
   2   9   3      800.58      832.29     40.12 o
   3   9   3     1702.85     1719.85     75.98 o
   4   9   3      125.97       80.85     45.03 o
   5   9   3      511.76      527.86     73.39 o
   6   9   3      829.03      807.43     87.82 o
   7   9   3      121.71      288.63     99.48 o
   8   9   3        4.40       41.35    148.85 o
   0  10   3    10493.33    10149.08    146.70 o
   1  10   3     2860.30     2732.37     63.58 o
   2  10   3      712.40      785.46     43.39 o
   3  10   3      414.92      433.12     61.64 o
   4  10   3      525.91      528.18     80.49 o
   5  10   3      348.51      224.84     71.53 o
   6  10   3      846.98      860.96     93.71 o
   7  10   3       58.55       31.42    101.23 o
   8  10   3       94.90       49.49    150.12 o
   1  11   3     1263.59     1274.10     52.99 o
   2  11   3     4929.31     4618.72    110.92 o
   3  11   3       40.03      -39.79     56.59 o
   4  11   3     1850.28     1823.58    118.28 o
   5  11   3     2045.91     1944.08    151.56 o
   6  11   3      101.26      141.11     98.61 o
   7  11   3       43.87       47.02    104.69 o
   0  12   3     1083.02     1307.19    132.76 o
   1  12   3       24.57      -59.44     59.44 o
   2  12   3      269.59      260.10     68.46 o
   3  12   3      248.47      287.33     91.87 o
   4  12   3      954.37      951.48     90.11 o
   5  12   3       61.26      107.46     75.80 o
   6  12   3      109.93      164.56    103.21 o
   7  12   3      118.16      233.52    149.55 o
   1  13   3       48.77       71.30     71.32 o
   2  13   3      585.04      597.94     85.87 o
   3  13   3     1200.98     1275.25    102.15 o
   4  13   3      863.72      910.63     99.00 o
   5  13   3       24.55      -31.86     99.47 o
   6  13   3      119.55      235.07    123.92 o
   0  14   3     2685.25     2776.58    187.83 o
   1  14   3      248.65      441.32    104.82 o
   2  14   3      356.54      372.48     86.99 o
   3  14   3        7.22     -101.28    101.28 o
   4  14   3      261.25      337.24     92.31 o
   5  14   3      653.77      612.12    161.41 o
   1  15   3       41.15       71.60     84.18 o
   2  15   3       73.52       40.26     88.20 o
   3  15   3       35.45       63.23     92.40 o
   4  15   3      195.89      242.87     97.26 o
   0  16   3      710.06      707.33    229.30 o
   1  16   3       10.02      -91.68     91.68 o
   2  16   3        2.58       16.44     96.36 o
   1   0   4      541.16      562.02     18.73 o
   2   0   4       25.68       32.16     17.53 o
   3   0   4        1.32      -22.02     22.02 o
   4   0   4     4384.80     4018.18    104.54 o
   5   0   4        8.00       45.58     34.22 o
   6   0   4    13954.38    14093.66    162.33 o
   7   0   4     1575.34     1468.25     80.21 o
   8   0   4      232.76       78.94    134.07 o
   9   0   4        3.19      -28.57    141.46 o
  10   0   4      272.54      290.15    195.47 o
   1   1   4     1115.46     1114.37     25.04 o
   2   1   4     3908.99     3749.66     40.16 o
   3   1   4       67.89       73.17     15.26 o
   4   1   4     1681.47     1559.60     34.76 o
   5   1   4       42.95       55.42     22.79 o
   6   1   4     2619.12     2756.51     53.09 o
   7   1   4        0.44       12.22     41.64 o
   8   1   4     4821.09     4855.58    210.65 o
   9   1   4       21.83      -68.71    100.77 o
  10   1   4      830.85     1065.33    140.66 o
   0   2   4    20912.59    21582.68    214.51 o
   1   2   4      176.15      187.65     15.35 o
   2   2   4     6431.34     6507.87     64.38 o
   3   2   4        1.40      -14.66     14.66 o
   4   2   4     2158.03     2483.80     41.69 o
   5   2   4      724.99      745.78     31.36 o
   6   2   4      511.50      523.39     33.01 o
   7   2   4       28.26       39.63     41.90 o
   8   2   4     1146.69     1203.40    105.24 o
   9   2   4      413.96      632.00    134.34 o
  10   2   4      180.88      218.08    121.05 o
   1   3   4     3164.84     3038.19     43.93 o
   2   3   4       62.59      159.12     15.20 o
   3   3   4       19.94       43.03     16.61 o
   4   3   4    14808.98    14413.38    119.08 o
   5   3   4      359.37      387.79     28.02 o
   6   3   4      317.45      336.45     36.39 o
   7   3   4       11.35       30.69     43.75 o
   8   3   4      649.16      750.87     76.95 o
   9   3   4       52.17       57.59    144.41 o
  10   3   4     2462.47     1733.07    215.03 o
   0   4   4    25820.62    25159.11    258.92 o
   1   4   4       22.91       29.22     13.80 o
   2   4   4      342.07      391.73     20.42 o
   3   4   4      311.91      354.85     23.83 o
   4   4   4      895.34      971.99     33.69 o
   5   4   4      218.10      188.28     27.49 o
   6   4   4     5527.86     5711.50     95.97 o
   7   4   4      107.25      117.60     63.17 o
   8   4   4     1033.64     1120.00     89.37 o
   9   4   4      424.13      523.31    161.99 o
  10   4   4       25.77      127.21    359.61 o
   1   5   4      357.93      385.64     28.02 o
   2   5   4     1263.20     1197.72     32.79 o
   3   5   4        1.26       10.08     20.95 o
   4   5   4       44.04       69.69     23.72 o
   5   5   4        6.40       52.01     33.19 o
   6   5   4      103.23       80.38     38.69 o
   7   5   4       86.84       81.49     61.12 o
   8   5   4      486.25      529.10     92.07 o
   9   5   4       35.35      219.74    142.35 o
  10   5   4      318.99      215.03    362.11 o
   0   6   4     2282.59     1810.96     52.88 o
   1   6   4        0.25       -0.52     19.03 o
   2   6   4     6852.47     6583.40    105.47 o
   3   6   4     1821.48     1742.19     49.93 o
   4   6   4     2394.12     2271.91     48.97 o
   5   6   4       90.76      178.89     34.77 o
   6   6   4     6588.18     6669.15    106.82 o
   7   6   4      377.48      291.99     79.29 o
   8   6   4     2108.15     1562.81    160.29 o
   9   6   4        6.43      149.75    152.36 o
   1   7   4        6.22       22.52     21.27 o
   2   7   4     3253.43     3121.31     75.49 o
   3   7   4        6.35       39.01     24.47 o
   4   7   4     5183.65     5297.47     78.91 o
   5   7   4        3.55       21.78     35.06 o
   6   7   4      117.87      113.85     57.63 o
   7   7   4      456.80      371.74     97.85 o
   8   7   4      150.87      260.62    139.99 o
   9   7   4        9.76       -1.42    179.18 o
   0   8   4     2380.88     2341.21     58.65 o
   1   8   4      605.93      628.61     44.80 o
   2   8   4      118.76       85.15     30.46 o
   3   8   4      178.00      107.82     29.44 o
   4   8   4      795.93      741.81     52.33 o
   5   8   4     1290.39     1216.54     63.51 o
   6   8   4      332.77      341.33     66.04 o
   7   8   4       65.31       84.29     92.15 o
   8   8   4      129.15      108.29    100.99 o
   9   8   4        1.10       38.61    165.50 o
   1   9   4       36.26       10.97     23.02 o
   2   9   4     8470.55     8210.46    105.29 o
   3   9   4        1.00       -1.73     36.73 o
   4   9   4     3654.70     3614.03     97.63 o
   5   9   4        2.65       21.57     67.56 o
   6   9   4       22.15      -22.06     66.47 o
   7   9   4        3.37       68.50    133.29 o
   8   9   4     2013.70     1840.76    218.02 o
   0  10   4     6877.89     6851.95    133.08 o
   1  10   4       11.56      -28.00     28.00 o
   2  10   4      618.69      672.97     51.82 o
   3  10   4      402.70      355.66     48.50 o
   4  10   4      432.58      476.02     69.36 o
   5  10   4        3.14      -63.63     63.63 o
   6  10   4     1712.65     1777.36    132.23 o
   7  10   4       52.89       33.18    109.13 o
   8  10   4      472.07      429.25    164.77 o
   1  11   4        1.06       29.39     41.11 o
   2  11   4      123.80      143.60     44.10 o
   3  11   4       70.41      108.69     58.53 o
   4  11   4       23.17      214.06     77.35 o
   5  11   4        5.28       45.88     71.00 o
   6  11   4       48.14      132.34     98.41 o
   7  11   4      137.62      129.44    110.61 o
   0  12   4     4314.66     4243.06    148.74 o
   1  12   4       12.05      -44.46     44.46 o
   2  12   4     1883.82     1940.61     94.06 o
   3  12   4        4.00       20.21     67.98 o
   4  12   4     2230.06     2067.04    114.46 o
   5  12   4        4.71      -61.23     75.47 o
   6  12   4     1289.49     1213.85    133.49 o
   7  12   4       16.68      -97.32    107.01 o
   1  13   4        2.35       31.21     69.83 o
   2  13   4      924.05     1273.92     97.84 o
   3  13   4       52.66      181.43     77.04 o
   4  13   4      900.04      998.09     99.06 o
   5  13   4       65.87       65.51     99.13 o
   6  13   4      215.90      105.36    168.31 o
   0  14   4      243.89      175.88    224.29 o
   1  14   4       15.77        6.99     77.11 o
   2  14   4       15.70      -64.23    103.45 o
   3  14   4        4.02      -76.87     80.06 o
   4  14   4       12.33      -27.04     86.37 o
   5  14   4        2.93      -54.61    106.44 o
   1  15   4       49.34      119.46     88.02 o
   2  15   4     1895.46     2171.10    131.24 o
   3  15   4        9.02      -42.89     86.47 o
   4  15   4      919.25     1127.86    139.71 o
   0  16   4      239.20      251.87    138.69 o
   1  16   4       35.42       52.25     95.45 o
   2  16   4      222.03      266.91     98.11 o
   1   1   5     2107.19     2230.93     40.44 o
   2   1   5     2713.19     2660.76     33.33 o
   3   1   5    19016.24    18568.35    126.29 o
   4   1   5     4435.83     4282.69     62.99 o
   5   1   5     6526.73     6315.17     72.52 o
   6   1   5      840.31      933.03     38.59 o
   7   1   5       63.40       50.59     44.46 o
   8   1   5      922.13     1032.52     94.73 o
   9   1   5     1844.21     1684.18    138.28 o
  10   1   5      874.20      706.47    134.65 o
   0   2   5     2522.06     2500.75     39.56 o
   1   2   5    10085.70    10210.30    116.06 o
   2   2   5    27641.93    27183.41    211.28 o
   3   2   5      615.03      637.23     23.58 o
   4   2   5     6061.42     5863.02     78.99 o
   5   2   5      667.57      622.73     30.04 o
   6   2   5     1510.07     1582.07     47.94 o
   7   2   5     5784.50     5801.33    136.15 o
   8   2   5     1643.72     1416.15    116.11 o
   9   2   5        2.68       73.02    127.32 o
  10   2   5       16.98       63.29    115.88 o
   1   3   5    10018.45     9964.87     91.83 o
   2   3   5     1757.70     1813.33     39.66 o
   3   3   5       41.92       34.06     16.67 o
   4   3   5      718.84      725.51     29.08 o
   5   3   5       58.48       52.11     24.20 o
   6   3   5      342.13      308.87     36.56 o
   7   3   5       71.88       44.83     45.19 o
   8   3   5       31.35       83.19     74.63 o
   9   3   5      427.47      189.29    148.56 o
  10   3   5       71.73      -39.80    199.23 o
   0   4   5    15436.02    15391.10    166.16 o
   1   4   5     5977.39     6029.38     76.73 o
   2   4   5      483.29      463.47     24.06 o
   3   4   5     7182.70     7259.50     75.36 o
   4   4   5      547.89      673.65     29.06 o
   5   4   5     4050.83     3959.52     60.24 o
   6   4   5     3875.75     3667.23     75.90 o
   7   4   5     1530.20     1540.03     75.11 o
   8   4   5      874.69      820.20    196.77 o
   9   4   5      161.70      -40.69    146.12 o
  10   4   5       54.97      -81.41    155.92 o
   1   5   5      111.49       90.18     16.30 o
   2   5   5    12968.91    12116.58    110.64 o
   3   5   5    10523.64    10152.99     98.44 o
   4   5   5     7595.54     7180.34     82.07 o
   5   5   5     3262.55     3275.30     65.18 o
   6   5   5      520.29      540.35     46.77 o
   7   5   5      641.56      611.97     71.45 o
   8   5   5      834.74      719.84     95.23 o
   9   5   5     1319.46     1368.80    181.31 o
  10   5   5      448.68       46.66    283.18 o
   0   6   5     6380.50     6734.32    104.56 o
   1   6   5      265.87      289.38     23.65 o
   2   6   5     1012.88     1032.53     34.93 o
   3   6   5      715.84      731.69     32.41 o
   4   6   5      268.14      256.27     26.72 o
   5   6   5     1902.30     1861.70     56.53 o
   6   6   5       44.14       89.41     41.84 o
   7   6   5      479.26      475.21     82.96 o
   8   6   5       10.17      -88.02     88.02 o
   9   6   5       15.72      118.26    153.09 o
   1   7   5     3372.30     3332.56     69.03 o
   2   7   5     2689.11     2688.59     54.79 o
   3   7   5     2941.27     2846.05     55.65 o
   4   7   5     3399.39     3355.24     73.44 o
   5   7   5     1255.31     1360.70     53.55 o
   6   7   5       32.17       -8.36     56.11 o
   7   7   5      209.20      304.35     81.26 o
   8   7   5      101.73      -51.82     92.42 o
   9   7   5      303.37      630.01    165.50 o
   0   8   5     6467.66     5709.31     92.25 o
   1   8   5     4482.78     4115.92     62.56 o
   2   8   5     4420.61     4360.76     73.64 o
   3   8   5       29.01       38.09     33.64 o
   4   8   5       36.55       41.66     39.96 o
   5   8   5     2579.04     2701.42     99.97 o
   6   8   5     1895.06     1818.59     93.39 o
   7   8   5     5237.19     5079.17    343.07 o
   8   8   5      601.68      803.75    121.25 o
   9   8   5       17.25      170.08    165.11 o
   1   9   5        7.72       12.70     21.35 o
   2   9   5     1433.28     1511.56     69.67 o
   3   9   5     1389.22     1381.83     59.31 o
   4   9   5       73.11       99.23     46.29 o
   5   9   5      230.31      309.13     68.77 o
   6   9   5        2.34       -8.14     83.79 o
   7   9   5      289.96      235.50     99.81 o
   8   9   5       29.48        3.20    105.39 o
   0  10   5     7355.60     7105.70    135.83 o
   1  10   5     2143.48     2124.99     62.35 o
   2  10   5     1553.37     1525.09     64.98 o
   3  10   5      428.71      445.28     50.99 o
   4  10   5     1290.43     1287.60    117.55 o
   5  10   5     1348.52     1265.74     93.79 o
   6  10   5      607.82      825.80    110.98 o
   7  10   5      405.58      376.19    108.24 o
   8  10   5        3.75       53.85    395.94 o
   1  11   5     1238.47     1287.24     63.65 o
   2  11   5     3049.10     3026.33    119.94 o
   3  11   5     1137.85     1197.09     81.14 o
   4  11   5     4343.61     4635.01    186.28 o
   5  11   5     1475.83     1478.36    103.38 o
   6  11   5       31.61       24.90     96.66 o
   7  11   5       87.45      -43.02    105.99 o
   0  12   5      331.95      477.84     72.20 o
   1  12   5      238.03      265.32     48.20 o
   2  12   5      987.88     1020.98     78.17 o
   3  12   5       51.66       33.71     68.94 o
   4  12   5     1206.47     1244.21     98.74 o
   5  12   5       86.92      -24.75     93.16 o
   6  12   5       45.68      -17.43    105.11 o
   7  12   5      205.35      345.69    118.61 o
   1  13   5      443.06      459.57     79.61 o
   2  13   5     1421.12     1469.37    129.13 o
   3  13   5     1737.12     1832.87    114.90 o
   4  13   5      388.45      341.91    100.92 o
   5  13   5        0.99       70.12    103.17 o
   6  13   5        1.77       50.25    109.42 o
   0  14   5     3493.49     3570.59    207.93 o
   1  14   5     1567.08     1571.79    111.74 o
   2  14   5      190.62      103.84     85.16 o
   3  14   5       29.49       14.39     81.67 o
   4  14   5       33.57        8.36     98.79 o
   5  14   5      754.92      741.74    131.26 o
   1  15   5        9.67       -5.80     84.64 o
   2  15   5       78.19      195.39     89.04 o
   3  15   5      148.94       81.70     90.59 o
   4  15   5       43.01     -127.76    127.76 o
   0  16   5     1246.69     1146.05    171.77 o
   1  16   5      315.90      274.46    100.17 o
   2  16   5       21.35      -88.52     88.52 o
   1   0   6     9092.17     9081.98    133.23 o
   2   0   6     1642.33     1621.60     60.34 o
   3   0   6      444.60      501.19     36.39 o
   4   0   6       54.27       43.94     29.43 o
   5   0   6     4002.40     3737.71     79.79 o
   6   0   6     2091.92     2024.30     70.52 o
   7   0   6     3054.81     3283.50    115.51 o
   8   0   6      763.04      762.15    101.17 o
   9   0   6      629.58      380.71    205.49 o
  10   0   6       16.09       44.53    170.00 o
   1   1   6    13970.35    14078.85    137.02 o
   2   1   6      540.78      507.42     18.30 o
   3   1   6       22.28       51.22     17.61 o
   4   1   6      282.37      286.56     23.47 o
   5   1   6     3211.62     3282.72     61.44 o
   6   1   6     1014.34     1137.49     44.59 o
   7   1   6      126.10      143.23     45.72 o
   8   1   6      160.23      162.82     95.63 o
   9   1   6     1586.55     1516.73    133.09 o
  10   1   6       16.31      174.31    121.99 o
   1   2   6     1536.10     1564.00     34.76 o
   2   2   6     1936.28     1891.70     30.01 o
   3   2   6     3369.19     3534.67     46.88 o
   4   2   6     2228.68     2092.34     41.28 o
   5   2   6     4388.24     4454.12     60.29 o
   6   2   6     1025.67     1100.40     45.06 o
   7   2   6     2221.63     2134.16     75.91 o
   8   2   6       14.75       36.47     66.46 o
   9   2   6        6.71       53.89    106.79 o
  10   2   6       96.47       66.62    118.32 o
   1   3   6    20554.59    20477.67    170.97 o
   2   3   6      747.63      798.86     30.10 o
   3   3   6     9782.73     8997.91     86.66 o
   4   3   6     2390.83     2502.75     46.82 o
   5   3   6     4630.49     4463.83     68.10 o
   6   3   6       54.31       21.29     33.38 o
   7   3   6     2060.68     1987.59     78.56 o
   8   3   6      118.64      184.78    116.47 o
   9   3   6     2459.42     2448.83    211.48 o
  10   3   6       11.02       86.01    165.62 o
   0   4   6     8629.54     8663.15    113.22 o
   1   4   6     2692.93     2451.13     39.52 o
   2   4   6      790.22      803.73     32.76 o
   3   4   6     2488.21     2538.71     45.41 o
   4   4   6     5714.60     5782.45     79.13 o
   5   4   6     5220.42     5363.55     80.32 o
   6   4   6        2.15       71.59     41.42 o
   7   4   6     1498.02     1609.99     79.01 o
   8   4   6        1.22       84.55    176.76 o
   9   4   6       10.76       15.65    147.85 o
  10   4   6       70.51     -154.44    154.44 o
   1   5   6       20.54       47.12     17.65 o
   2   5   6     1472.66     1593.27     40.25 o
   3   5   6      607.83      569.26     31.15 o
   4   5   6      207.93      226.51     32.78 o
   5   5   6        4.21       49.76     33.54 o
   6   5   6      201.79      289.55     45.90 o
   7   5   6      319.69      332.88     76.74 o
   8   5   6        0.67      125.65     91.93 o
   9   5   6        3.77       85.44    151.90 o
   0   6   6      155.19      210.92     29.05 o
   1   6   6     8606.42     7765.24     79.03 o
   2   6   6     6386.35     6449.90     80.59 o
   3   6   6      404.71      394.38     33.66 o
   4   6   6     1126.05     1127.63     48.55 o
   5   6   6     4260.19     4295.49     88.55 o
   6   6   6        0.35      -43.96     44.46 o
   7   6   6     3575.43     3859.99    165.89 o
   8   6   6        5.21       31.72    120.11 o
   9   6   6       34.39      -80.63    141.23 o
   1   7   6     6626.26     6689.13     85.84 o
   2   7   6      517.19      553.79     37.54 o
   3   7   6     5172.97     5068.27     82.16 o
   4   7   6      315.17      275.54     39.30 o
   5   7   6     5352.19     5226.45    104.00 o
   6   7   6     1341.53     1198.32     76.11 o
   7   7   6     1299.17     1222.59    102.38 o
   8   7   6        1.19      -12.53     91.93 o
   9   7   6      673.92      784.82    174.37 o
   0   8   6     6363.49     6567.67    100.48 o
   1   8   6      292.44      319.52     23.97 o
   2   8   6        1.92        4.70     25.32 o
   3   8   6      661.01      767.93     46.29 o
   4   8   6      114.79      111.86     39.51 o
   5   8   6       10.37      122.22     45.93 o
   6   8   6      238.51      262.71    111.77 o
   7   8   6        4.26      104.64     91.91 o
   8   8   6       11.36       11.46    103.03 o
   9   8   6        5.33       95.15    165.50 o
   1   9   6     1545.30     1527.56     40.71 o
   2   9   6        1.22       43.76     36.02 o
   3   9   6     9711.07     9565.26    133.00 o
   4   9   6      582.69      566.57     57.83 o
   5   9   6     1094.91     1216.27     87.51 o
   6   9   6      426.36      362.74    134.52 o
   7   9   6      110.16       65.87     97.04 o
   8   9   6      154.95       61.48    133.77 o
   0  10   6       68.30       87.15     43.94 o
   1  10   6     3468.14     3595.15     87.27 o
   2  10   6       86.46      109.75     42.13 o
   3  10   6      555.05      535.37     53.97 o
   4  10   6      647.50      600.76     87.89 o
   5  10   6     1613.39     1679.20    100.85 o
   6  10   6       14.26       31.44     97.73 o
   7  10   6     1660.31     1700.52    143.66 o
   8  10   6      108.46      166.29    160.28 o
   1  11   6        5.22       40.53     42.41 o
   2  11   6      668.49      764.49     58.22 o
   3  11   6     1250.61     1344.35    118.15 o
   4  11   6       38.91      233.16     71.91 o
   5  11   6       21.64       97.06    135.10 o
   6  11   6        0.17      -92.62     92.62 o
   7  11   6       17.81      -13.62    105.96 o
   0  12   6       13.65      -58.66     58.66 o
   1  12   6     6613.77     6369.52    128.61 o
   2  12   6      261.87      457.18    119.36 o
   3  12   6      279.97      201.89     98.02 o
   4  12   6        8.90      -38.23     71.40 o
   5  12   6     1606.26     1550.15    131.19 o
   6  12   6       92.60      188.66    105.19 o
   7  12   6      907.11     1073.03    203.30 o
   1  13   6        7.89       47.46     57.53 o
   2  13   6      167.70      118.06     74.69 o
   3  13   6     2083.53     2353.53    195.08 o
   4  13   6        2.68       27.03    113.87 o
   5  13   6      460.31      624.86    118.00 o
   6  13   6        1.79      -61.13    145.66 o
   0  14   6       95.52       69.50    108.88 o
   1  14   6      167.52      308.46     84.17 o
   2  14   6       14.46       79.53     80.08 o
   3  14   6       10.21      -47.06     80.53 o
   4  14   6        1.21       55.61    105.30 o
   5  14   6       93.88      198.95    144.35 o
   1  15   6     1192.72     1075.62    110.28 o
   2  15   6       28.33      -53.81     81.92 o
   3  15   6     1744.31     1844.52    148.66 o
   4  15   6       13.83       19.84    109.44 o
   0  16   6      177.92      369.44    142.64 o
   1  16   6      451.56      501.87    107.99 o
   2  16   6       10.90        1.10    114.94 o
   1   1   7      296.98      323.68     16.41 o
   2   1   7    12631.65    12044.98     95.99 o
   3   1   7     9286.77     8784.30     82.66 o
   4   1   7     7480.57     7037.98     68.56 o
   5   1   7      325.38      401.26     27.81 o
   6   1   7     1841.57     1769.56     66.18 o
   7   1   7      626.97      627.88     54.04 o
   8   1   7     2459.02     2528.26    100.41 o
   9   1   7      996.18      983.65    128.41 o
  10   1   7      122.98      192.87    175.79 o
   0   2   7    39084.55    38890.14    617.54 o
   1   2   7     8549.03     8289.08     91.46 o
   2   2   7      724.34      663.09     20.59 o
   3   2   7     1365.24     1413.50     37.03 o
   4   2   7      267.25      214.82     23.01 o
   5   2   7     4108.34     3899.89     63.09 o
   6   2   7     5676.11     5495.73     89.66 o
   7   2   7     1625.83     1730.13     71.30 o
   8   2   7      543.73      496.84     68.12 o
   9   2   7       18.18       83.58    126.96 o
  10   2   7      629.18      828.01    157.53 o
   1   3   7     1075.73     1120.82     22.28 o
   2   3   7      715.94      850.23     30.74 o
   3   3   7     2885.53     2882.05     52.19 o
   4   3   7      777.26      833.94     32.49 o
   5   3   7      156.52      217.12     37.00 o
   6   3   7      707.03      670.81     49.78 o
   7   3   7       33.16      112.52     50.21 o
   8   3   7     1596.31     1556.15    111.42 o
   9   3   7        4.08      282.85    150.34 o
  10   3   7       70.48      114.87    174.53 o
   0   4   7      594.77      443.59     53.76 o
   1   4   7      678.37      640.40     22.76 o
   2   4   7    11647.16    11554.99    124.08 o
   3   4   7      603.85      653.01     30.39 o
   4   4   7      368.82      312.00     27.39 o
   5   4   7     1723.27     1634.91     51.13 o
   6   4   7     2274.26     2288.50     78.66 o
   7   4   7     1660.29     1656.48     81.63 o
   8   4   7       64.82      240.58     90.81 o
   9   4   7        4.09      -65.61    138.47 o
  10   4   7       50.78      -15.28    205.49 o
   1   5   7     5001.12     4987.39     68.24 o
   2   5   7     1245.70     1155.41     40.08 o
   3   5   7    10182.88     9921.49    109.09 o
   4   5   7     2784.48     2682.43    106.26 o
   5   5   7     1490.28     1507.28     54.52 o
   6   5   7        5.59      -33.35     51.37 o
   7   5   7      337.06      283.18     73.68 o
   8   5   7     2780.98     2574.56    250.66 o
   9   5   7      872.94      939.27    191.71 o
   0   6   7     8714.16     8962.22    122.71 o
   1   6   7     7878.97     8432.90     91.70 o
   2   6   7       80.17      142.34     24.08 o
   3   6   7       40.23       16.30     23.73 o
   4   6   7       26.06        3.67     33.39 o
   5   6   7        2.23      -36.71     42.81 o
   6   6   7     1413.98     1420.17     78.88 o
   7   6   7      735.50      659.22     86.42 o
   8   6   7      408.54      201.27    175.24 o
   9   6   7       14.14       24.45    143.72 o
   1   7   7     3703.67     4006.25     68.66 o
   2   7   7     2884.42     2884.05     55.63 o
   3   7   7     3593.64     3309.79     71.46 o
   4   7   7     1527.53     1686.02     58.52 o
   5   7   7      335.44      386.62     49.77 o
   6   7   7      669.69      581.81     71.46 o
   7   7   7      499.77      520.96    112.85 o
   8   7   7      290.50      344.32    107.29 o
   9   7   7      257.56      117.74    158.41 o
   0   8   7      480.29      599.88     39.69 o
   1   8   7    14600.21    14115.24    157.17 o
   2   8   7      433.99      465.42     40.57 o
   3   8   7      670.31      737.77     46.83 o
   4   8   7     1325.42     1254.18     59.41 o
   5   8   7     3849.43     3763.02     95.63 o
   6   8   7     4687.03     4785.09    150.79 o
   7   8   7     2967.87     3025.38    157.42 o
   8   8   7     1202.33     1239.04    134.57 o
   9   8   7       11.97     -125.57    269.39 o
   1   9   7     3155.06     3418.71     89.63 o
   2   9   7       47.44       85.87     37.08 o
   3   9   7     2716.28     2685.59     78.79 o
   4   9   7      367.70      379.21     54.09 o
   5   9   7      101.70       80.73     64.44 o
   6   9   7      500.66      344.04     91.37 o
   7   9   7       82.86      -90.39     90.39 o
   8   9   7      134.70        5.75    106.39 o
   0  10   7     3645.82     3357.59     96.41 o
   1  10   7     4042.35     4090.17     79.12 o
   2  10   7      345.51      314.54     46.52 o
   3  10   7        0.40      -43.64     43.71 o
   4  10   7     3267.88     3070.87    100.11 o
   5  10   7      964.04      907.38    102.41 o
   6  10   7      982.41     1047.71    115.54 o
   7  10   7      173.38      208.44    131.82 o
   8  10   7      230.53      281.20    119.51 o
   1  11   7      224.18      251.90     55.47 o
   2  11   7      975.72     1119.02     63.87 o
   3  11   7     4404.91     4273.68    106.71 o
   4  11   7     2702.41     2873.60    123.55 o
   5  11   7     1597.75     1481.93    123.12 o
   6  11   7       17.92        6.43     92.32 o
   7  11   7      112.76      130.68    120.58 o
   0  12   7      859.39      821.21     83.72 o
   1  12   7      347.98      443.95     51.00 o
   2  12   7      898.33      939.97     85.55 o
   3  12   7      140.94      159.84     70.07 o
   4  12   7      124.06      116.35     91.15 o
   5  12   7       30.13      319.10    101.94 o
   6  12   7       46.86      125.93    106.65 o
   7  12   7        7.45      157.05    116.16 o
   1  13   7     1450.33     1383.16     82.46 o
   2  13   7      829.79      806.88     92.58 o
   3  13   7     1334.56     1535.99    107.76 o
   4  13   7      104.86      262.54     97.80 o
   5  13   7      217.36      245.79    106.36 o
   6  13   7       65.65      118.53    115.08 o
   0  14   7     1559.02     1583.10    273.15 o
   1  14   7     1555.62     1608.99    110.70 o
   2  14   7      913.17     1013.80    120.45 o
   3  14   7       31.94      -18.08    126.87 o
   4  14   7       40.63      -27.46    101.89 o
   5  14   7     1181.65     1131.40    141.48 o
   1  15   7      160.15       74.62    103.29 o
   2  15   7        4.93       79.90     90.47 o
   3  15   7       93.43      155.81    124.53 o
   4  15   7      234.16      376.69    119.07 o
   0  16   7     1010.47      811.14    158.53 o
   1  16   7      329.59      200.52     98.61 o
   2  16   7       31.22      -16.26    111.27 o
   0   0   8   233023.77   236093.38   5069.60 o
   1   0   8     1262.93     1283.98     42.87 o
   2   0   8      103.72      117.89     21.02 o
   3   0   8     2023.21     1859.19     85.48 o
   4   0   8     6496.17     6604.08    119.07 o
   5   0   8      144.30      166.53     34.89 o
   6   0   8    18874.85    19002.35    258.11 o
   7   0   8     2226.27     2237.94    123.37 o
   8   0   8      139.13      221.13     91.95 o
   9   0   8       14.25      -57.55    148.56 o
  10   0   8      325.33      175.42    253.10 o
   1   1   8     8788.65     8949.52    101.79 o
   2   1   8     2503.35     2284.49     33.81 o
   3   1   8      187.33      188.18     18.15 o
   4   1   8    16369.85    16861.52    134.45 o
   5   1   8      694.34      723.07     36.01 o
   6   1   8       10.56      -36.23     36.23 o
   7   1   8      115.92      212.57     49.70 o
   8   1   8     2059.37     2240.98     96.75 o
   9   1   8       16.89      188.98    107.73 o
  10   1   8      592.38      330.46    148.25 o
   0   2   8     2601.23     2921.95     81.45 o
   1   2   8     2311.70     2215.28     41.29 o
   2   2   8      863.37      854.99     20.86 o
   3   2   8      158.36      177.57     20.47 o
   4   2   8       48.62       56.00     22.27 o
   5   2   8     2880.25     2880.19     60.59 o
   6   2   8     1733.02     1899.96     62.26 o
   7   2   8       50.49       34.35     48.28 o
   8   2   8      456.91      373.50     65.97 o
   9   2   8       47.32     -101.55    101.55 o
  10   2   8        0.69       79.41    138.38 o
   1   3   8     2136.77     2093.20     46.37 o
   2   3   8    24806.72    24429.77    217.94 o
   3   3   8     1314.48     1415.56     34.99 o
   4   3   8    10872.37    10363.94    103.68 o
   5   3   8      460.31      550.09     36.76 o
   6   3   8       17.48       17.15     40.58 o
   7   3   8        7.78       21.86     47.61 o
   8   3   8     1964.58     1979.27    118.00 o
   9   3   8      383.33      372.63    156.21 o
  10   3   8      281.00      372.60    180.64 o
   0   4   8    21280.77    20608.95    299.41 o
   1   4   8     1108.80     1038.90     26.99 o
   2   4   8     1128.12     1260.35     32.60 o
   3   4   8     2477.84     2628.74     57.59 o
   4   4   8     1272.55     1356.79     39.55 o
   5   4   8        1.59      -22.03     29.10 o
   6   4   8     5505.68     5726.38    108.25 o
   7   4   8       16.04       26.23     55.35 o
   8   4   8      163.34      195.81     90.41 o
   9   4   8       99.69      112.08    143.72 o
  10   4   8      157.62      313.67    169.67 o
   1   5   8      121.09      126.04     19.13 o
   2   5   8     4407.90     4674.26     78.26 o
   3   5   8     4676.33     5242.46     80.89 o
   4   5   8      602.89      642.48     36.93 o
   5   5   8      114.81      111.46     34.43 o
   6   5   8      233.66      235.60     52.77 o
   7   5   8      166.88      233.60     60.89 o
   8   5   8       96.38       43.73     90.18 o
   9   5   8        4.79      -30.00    144.83 o
   0   6   8    25632.82    25684.95    358.90 o
   1   6   8     1136.80     1213.41     43.08 o
   2   6   8     6182.38     5967.98     76.59 o
   3   6   8     1780.26     1802.43     47.03 o
   4   6   8     1012.10     1047.44     41.61 o
   5   6   8      249.42      257.82     45.20 o
   6   6   8     5968.15     6197.77    134.25 o
   7   6   8      132.52      280.61     79.02 o
   8   6   8      565.12      523.87    108.04 o
   9   6   8       43.22      102.83    154.44 o
   1   7   8     7142.96     7242.47     85.74 o
   2   7   8     4261.97     4264.78     66.81 o
   3   7   8     2123.71     2137.78     60.04 o
   4   7   8     6020.81     6079.82    101.44 o
   5   7   8      177.85      176.94     46.22 o
   6   7   8      304.42      334.33     63.54 o
   7   7   8       67.76       48.21     78.05 o
   8   7   8      945.12     1063.65    120.27 o
   9   7   8       12.59        3.14    156.45 o
   0   8   8      934.58      996.54     41.78 o
   1   8   8     1423.15     1508.47     58.89 o
   2   8   8     2197.18     2145.69     61.07 o
   3   8   8      277.20      290.79     54.35 o
   4   8   8     3174.57     3186.63     80.90 o
   5   8   8        8.17       76.18     62.16 o
   6   8   8       71.66      117.25    167.32 o
   7   8   8       24.68       52.89     90.82 o
   8   8   8        0.28       17.17     97.84 o
   9   8   8       29.78       72.13    155.81 o
   1   9   8     1536.96     1450.08     57.09 o
   2   9   8     9178.23     9315.25    135.27 o
   3   9   8      864.24      797.95     54.06 o
   4   9   8     7082.72     7191.71    126.81 o
   5   9   8      471.88      523.37     69.52 o
   6   9   8        2.77       12.49     84.21 o
   7   9   8        2.03      -50.18     92.05 o
   8   9   8      952.49      985.32    130.46 o
   0  10   8     5252.83     5020.92    114.18 o
   1  10   8       81.96      105.05     40.75 o
   2  10   8     2635.33     2711.58     82.28 o
   3  10   8       55.30       80.38     45.22 o
   4  10   8      304.63      379.17     58.23 o
   5  10   8        1.98       53.98     82.44 o
   6  10   8     2725.59     2575.92    150.67 o
   7  10   8        0.49      -45.53    145.20 o
   8  10   8      744.87      707.04    131.27 o
   1  11   8       62.22       -3.90     42.38 o
   2  11   8      201.57      186.54     49.50 o
   3  11   8       10.44       -8.10     47.21 o
   4  11   8        6.17       84.25     69.43 o
   5  11   8       58.51       69.93     87.27 o
   6  11   8        0.09       -1.46     94.41 o
   7  11   8        6.14      -66.02    103.57 o
   0  12   8     5313.65     5558.15    158.27 o
   1  12   8        9.15       42.51     43.43 o
   2  12   8     3031.06     3172.92    104.02 o
   3  12   8       40.40       -4.98     68.00 o
   4  12   8     1828.41     1888.32    133.22 o
   5  12   8      161.10      111.64     97.93 o
   6  12   8      946.92     1005.94    128.87 o
   7  12   8       43.56      -31.77    110.85 o
   1  13   8      174.48      224.96     60.13 o
   2  13   8      791.38      927.38     93.23 o
   3  13   8      141.41      165.59     77.68 o
   4  13   8     2663.49     2605.06    153.11 o
   5  13   8      196.46      158.66    107.44 o
   6  13   8      110.92       32.15    120.99 o
   0  14   8      128.83      359.64    120.29 o
   1  14   8        5.72      168.26     79.57 o
   2  14   8        2.35        9.86     78.91 o
   3  14   8        0.50       79.58     99.05 o
   4  14   8        8.30      -94.69     94.69 o
   5  14   8       31.23       76.06    114.49 o
   1  15   8       13.56      -15.92     83.10 o
   2  15   8     2291.67     2535.54    161.79 o
   3  15   8      104.69      -66.54    100.06 o
   4  15   8      744.38      852.50    133.40 o
   0  16   8      572.38      762.91    157.44 o
   1  16   8        4.08      -12.57    106.93 o
   1   1   9     2326.91     2666.77     44.41 o
   2   1   9     1090.34     1046.80     52.56 o
   3   1   9    12388.94    12227.94    111.54 o
   4   1   9     1388.13     1354.84     35.05 o
   5   1   9      162.08       53.28     30.71 o
   6   1   9     1563.92     1554.61     64.74 o
   7   1   9      485.60      500.56     55.45 o
   8   1   9     2228.10     2369.38     98.20 o
   9   1   9     1187.48     1152.20    136.00 o
  10   1   9      378.12      388.68    204.24 o
   0   2   9      166.79      213.44     39.84 o
   1   2   9     7438.68     7231.63     87.91 o
   2   2   9     9620.47     9589.04    109.27 o
   3   2   9      788.79      835.75     30.41 o
   4   2   9    11688.20    12014.04    104.91 o
   5   2   9     5837.87     5992.10    104.47 o
   6   2   9     2227.53     2131.60     62.97 o
   7   2   9      752.21      755.30     59.37 o
   8   2   9      192.07      213.28     64.80 o
   9   2   9        0.19     -106.74    114.15 o
  10   2   9      197.35      471.46    186.70 o
   1   3   9     5294.98     5622.28     87.82 o
   2   3   9      109.45      131.72     15.26 o
   3   3   9      853.45      974.20     31.43 o
   4   3   9     6972.54     7365.74     84.99 o
   5   3   9       82.29      118.91     31.04 o
   6   3   9      182.95      128.19     43.35 o
   7   3   9      361.15      408.22     57.66 o
   8   3   9      149.31       63.91     75.24 o
   9   3   9      214.79      341.36    111.83 o
  10   3   9       33.02      549.01    176.77 o
   0   4   9    12661.02    12425.41    186.39 o
   1   4   9    10727.38    10572.93    104.95 o
   2   4   9     2545.65     2814.72     46.23 o
   3   4   9      154.32      121.72     24.74 o
   4   4   9      171.01      154.80     24.86 o
   5   4   9     2172.93     2265.59     57.04 o
   6   4   9     4054.56     3984.20     94.02 o
   7   4   9     2121.31     1951.19    118.49 o
   8   4   9        2.55      -65.41    171.35 o
   9   4   9      352.57      290.56    106.65 o
   1   5   9       35.69       64.10     17.73 o
   2   5   9    15179.76    15450.65    145.34 o
   3   5   9    20821.48    20370.57    201.02 o
   4   5   9     2877.31     2702.63     51.87 o
   5   5   9      569.61      626.96     42.04 o
   6   5   9     1195.84     1276.72     65.02 o
   7   5   9      976.50     1010.24     79.40 o
   8   5   9     2132.25     2042.38    138.91 o
   9   5   9      995.50      940.97    142.64 o
   0   6   9     5304.32     5434.07    166.31 o
   1   6   9      164.42      199.48     22.20 o
   2   6   9     1398.38     1572.84     49.64 o
   3   6   9       42.43       38.12     24.01 o
   4   6   9      219.80      188.63     34.51 o
   5   6   9      380.07      377.14     47.41 o
   6   6   9      763.56      744.98     67.24 o
   7   6   9      447.24      447.09     71.17 o
   8   6   9       53.36      126.54     98.27 o
   9   6   9       30.60     -100.62    100.62 o
   1   7   9     7144.57     6881.90     82.85 o
   2   7   9     3104.91     3225.39     59.04 o
   3   7   9     1086.84     1153.95     58.48 o
   4   7   9     2186.14     2291.66     68.95 o
   5   7   9      635.67      791.15     98.56 o
   6   7   9       37.66       61.03     57.51 o
   7   7   9      764.74      804.96     94.04 o
   8   7   9       22.92      -36.95     96.35 o
   9   7   9      545.59      247.28    159.01 o
   0   8   9     6406.57     5900.52    144.96 o
   1   8   9     2079.09     1953.74     55.05 o
   2   8   9     1726.97     1735.21     55.99 o
   3   8   9       13.63       35.24     34.62 o
   4   8   9       46.73       20.31     40.82 o
   5   8   9     2388.22     2338.20     92.54 o
   6   8   9     3145.71     2795.07    124.66 o
   7   8   9     2110.48     2411.52    147.89 o
   8   8   9      751.20      771.56    183.04 o
   1   9   9       12.48       34.17     37.41 o
   2   9   9      630.83      692.43     49.65 o
   3   9   9     1340.65     1350.76     60.56 o
   4   9   9       22.69       55.54     45.69 o
   5   9   9       94.98       31.99     56.33 o
   6   9   9      259.87      203.14     93.12 o
   7   9   9       21.55      119.47    132.12 o
   8   9   9      249.11      246.25    115.52 o
   0  10   9     3669.45     3481.25     99.02 o
   1  10   9      591.44      614.09     49.81 o
   2  10   9     2510.54     2712.64     83.13 o
   3  10   9      791.02      860.22     71.45 o
   4  10   9     2255.88     2227.09     89.11 o
   5  10   9     1001.16      902.89    101.85 o
   6  10   9      339.79      310.99    104.49 o
   7  10   9      160.86      141.08    135.68 o
   8  10   9      165.53      -11.31    153.86 o
   1  11   9     1115.73     1059.07     68.88 o
   2  11   9      815.61      882.20     87.23 o
   3  11   9     1024.76     1084.75     67.78 o
   4  11   9     4376.19     4173.48    165.48 o
   5  11   9     1433.88     1218.51    118.11 o
   6  11   9       19.68      -94.60     94.60 o
   7  11   9       21.39       16.72    108.28 o
   0  12   9       13.49       47.57     91.56 o
   1  12   9      863.09      955.60     67.62 o
   2  12   9      388.28      382.83     60.83 o
   3  12   9      232.64      144.10     74.11 o
   4  12   9      716.31      662.01    102.21 o
   5  12   9       20.21      -91.46     91.46 o
   6  12   9       99.79       -0.64    102.14 o
   1  13   9      760.06      683.12     93.17 o
   2  13   9      700.92      783.30     89.69 o
   3  13   9      685.17      749.30    114.59 o
   4  13   9      211.90      -45.35     97.35 o
   5  13   9      161.84      202.56    106.62 o
   6  13   9        6.75     -105.64    105.64 o
   0  14   9      600.07      690.82    132.72 o
   1  14   9     2351.73     2588.33    131.80 o
   2  14   9      189.02      127.53     94.66 o
   3  14   9      115.11       47.45     96.87 o
   4  14   9       96.41      154.68    108.30 o
   5  14   9      275.68      383.62    121.46 o
   1  15   9       65.16       36.16     97.44 o
   2  15   9       10.19      118.18    101.39 o
   3  15   9       10.34      -22.14    135.17 o
   0  16   9      505.14      310.74    197.97 o
   1  16   9      585.71      686.62    129.47 o
   0   0  10     2918.05     3084.86     92.72 o
   1   0  10     1244.45      948.94     93.72 o
   2   0  10     1324.46     1246.67     40.44 o
   3   0  10       73.02       55.62     28.10 o
   4   0  10       83.82       53.41     30.61 o
   5   0  10    28872.48    29239.32    344.54 o
   6   0  10      668.04      731.40     67.66 o
   7   0  10      262.86      493.21     84.14 o
   8   0  10      123.32      207.37     90.40 o
   9   0  10      544.71      370.05    161.13 o
  10   0  10       34.00      253.10    248.09 o
   1   1  10     4706.23     5029.66     60.77 o
   2   1  10     1268.02     1245.75     36.38 o
   3   1  10     2201.83     2064.60     39.16 o
   4   1  10      239.37      228.84     28.29 o
   5   1  10     2778.21     2633.93     60.86 o
   6   1  10       20.30       67.65     37.87 o
   7   1  10       17.90      -41.43     47.82 o
   8   1  10        0.82       67.10     75.83 o
   9   1  10     1102.96     1033.78    142.92 o
  10   1  10        9.72       13.60    164.77 o
   0   2  10      148.56      295.25     45.11 o
   1   2  10      290.08      276.64     20.64 o
   2   2  10      258.17      259.61     22.61 o
   3   2  10     1261.37     1444.89     37.56 o
   4   2  10     1488.34     1491.51     49.24 o
   5   2  10     2544.73     2647.22     51.10 o
   6   2  10      213.14      149.55     41.01 o
   7   2  10     3825.32     3667.73     93.37 o
   8   2  10        0.21       -2.74     60.26 o
   9   2  10      263.43       99.67     92.21 o
  10   2  10       36.48     -101.79    166.45 o
   1   3  10     9931.47     9508.74    118.17 o
   2   3  10       18.01       -8.53     24.85 o
   3   3  10    31098.46    31718.12    265.91 o
   4   3  10      195.61       97.19     28.94 o
   5   3  10     3683.79     3413.05     67.87 o
   6   3  10       55.45      101.85     45.41 o
   7   3  10     3273.65     3374.41    168.29 o
   8   3  10      324.63      294.53     74.47 o
   9   3  10     2234.20     2240.04    153.19 o
  10   3  10      151.31     -197.97    235.56 o
   0   4  10     4583.80     4626.53     90.86 o
   1   4  10    13490.78    14077.57    133.41 o
   2   4  10      411.89      370.75     25.02 o
   3   4  10     5083.17     5565.57     97.16 o
   4   4  10      275.22      308.02     32.54 o
   5   4  10     6697.08     6781.79     91.72 o
   6   4  10        0.08      -42.87     42.87 o
   7   4  10     1085.46     1156.08     79.84 o
   8   4  10       57.78       75.69     96.99 o
   9   4  10      180.39      115.63    107.81 o
   1   5  10     4800.59     5139.99     60.72 o
   2   5  10       54.75       72.83     20.07 o
   3   5  10      798.30      787.00     33.47 o
   4   5  10       44.47       91.12     30.78 o
   5   5  10      161.07      156.99     38.66 o
   6   5  10      117.15       73.79     54.81 o
   7   5  10      347.89      254.28     64.04 o
   8   5  10       26.47       94.03     91.93 o
   9   5  10      440.61      524.40    115.67 o
   0   6  10       26.70       25.10     44.31 o
   1   6  10    21732.63    21578.40    203.27 o
   2   6  10       65.73       32.62     33.47 o
   3   6  10      315.62      333.58     41.64 o
   4   6  10       54.40       94.72     34.99 o
   5   6  10     4556.70     4504.38    108.52 o
   6   6  10       10.02       34.32     55.56 o
   7   6  10     5786.67     5741.30    149.60 o
   8   6  10       59.40      -88.58     88.58 o
   9   6  10       19.18      -28.85    149.14 o
   1   7  10     5293.67     5372.18     80.57 o
   2   7  10      404.99      487.00     35.60 o
   3   7  10     5259.51     5111.24     77.89 o
   4   7  10      106.89       72.50     38.91 o
   5   7  10     2577.16     2615.65     93.15 o
   6   7  10       50.56       28.61     55.81 o
   7   7  10      472.45      527.14     89.95 o
   8   7  10      190.01      139.98     98.81 o
   9   7  10      485.22      449.74    125.69 o
   0   8  10       72.73       93.30     41.73 o
   1   8  10     1540.35     1640.02     53.13 o
   2   8  10       39.86       51.16     32.17 o
   3   8  10      271.51      235.57     39.98 o
   4   8  10       21.60       26.17     40.25 o
   5   8  10      101.97       65.26     52.59 o
   6   8  10        1.93       12.97     65.61 o
   7   8  10      131.86      214.17    132.63 o
   8   8  10        0.10       12.42    203.81 o
   1   9  10     1818.43     1805.49     62.68 o
   2   9  10      229.82      204.68     47.80 o
   3   9  10     7136.78     7077.64    114.14 o
   4   9  10       53.63      105.06     47.21 o
   5   9  10     1694.58     1611.15    122.26 o
   6   9  10       46.69      -40.24     82.98 o
   7   9  10      254.86       37.39     97.42 o
   8   9  10        0.16      136.74    226.48 o
   0  10  10      111.34      232.57     56.36 o
   1  10  10     2937.79     3046.97     82.42 o
   2  10  10        7.43      -28.55     48.04 o
   3  10  10      225.58      133.61     63.20 o
   4  10  10      362.18      296.96     69.04 o
   5  10  10     1096.11     1170.04    110.41 o
   6  10  10       29.48      -42.04     88.25 o
   7  10  10     1363.73     1083.76    129.06 o
   8  10  10       19.19       81.40    114.01 o
   1  11  10        8.36       13.77     47.40 o
   2  11  10       19.67      -25.32     45.75 o
   3  11  10      293.42      297.47     53.94 o
   4  11  10       52.74       50.93     77.95 o
   5  11  10        6.23       58.82    126.09 o
   6  11  10        1.48      -71.47     95.02 o
   7  11  10        8.68       62.26    109.84 o
   0  12  10       22.43       92.99     63.09 o
   1  12  10     4664.99     4612.12    105.54 o
   2  12  10        0.70       51.60     54.34 o
   3  12  10       12.36       65.23     82.35 o
   4  12  10       36.02       19.27     88.72 o
   5  12  10     1655.74     1404.35    137.98 o
   6  12  10       65.71       -5.84    105.48 o
   1  13  10      284.84      316.30     54.75 o
   2  13  10       83.73      107.01     81.20 o
   3  13  10     1757.87     1741.79    130.32 o
   4  13  10        8.60      -71.85     91.06 o
   5  13  10      995.47      968.98    127.29 o
   6  13  10       73.80      108.30    116.29 o
   0  14  10        1.50       46.45    113.46 o
   1  14  10       83.52      149.03     81.70 o
   2  14  10       24.04        6.51    142.70 o
   3  14  10       12.92       16.92     95.53 o
   4  14  10        7.38      -18.86    104.25 o
   5  14  10       54.65     -147.45    173.56 o
   1  15  10      523.78      629.02    136.44 o
   2  15  10        1.12      -97.27     97.92 o
   3  15  10     1925.15     1783.02    150.81 o
   0  16  10       41.81     -167.90    167.90 o
   1   1  11      375.31      397.01     22.04 o
   2   1  11     6050.55     5747.35     74.01 o
   3   1  11     7485.85     7152.46     81.12 o
   4   1  11     4572.82     4483.37     78.09 o
   5   1  11      772.39      790.22     37.80 o
   6   1  11      164.57      239.35     44.52 o
   7   1  11      724.83      701.64     61.65 o
   8   1  11     2215.59     2153.21    108.71 o
   9   1  11     1150.51     1319.72    165.76 o
  10   1  11      344.68      127.46    185.44 o
   0   2  11    16141.66    15548.76    269.19 o
   1   2  11     9075.20     8655.42    177.66 o
   2   2  11     4351.85     4462.13     69.79 o
   3   2  11      857.88      832.32     30.60 o
   4   2  11     2618.76     2518.40     53.06 o
   5   2  11     3925.90     3824.40     65.29 o
   6   2  11     4351.92     4633.76    127.80 o
   7   2  11     1305.75     1427.27     72.59 o
   8   2  11       50.87       12.72     65.09 o
   9   2  11       13.43       48.48     89.00 o
  10   2  11       71.43      161.35    210.50 o
   1   3  11     1241.10     1151.91     36.76 o
   2   3  11      265.19      229.85     26.95 o
   3   3  11      962.54      903.79     31.46 o
   4   3  11      123.34      195.48     25.64 o
   5   3  11      412.68      463.02     42.54 o
   6   3  11      262.13      171.95     64.69 o
   7   3  11       88.43       24.27     56.50 o
   8   3  11      201.93      482.27     78.78 o
   9   3  11        3.06      221.23    206.31 o
   0   4  11      468.39      373.07     55.13 o
   1   4  11     5571.96     5373.96     84.65 o
   2   4  11     1233.74     1137.66     36.83 o
   3   4  11      738.26      820.97     39.92 o
   4   4  11      355.57      309.13     28.00 o
   5   4  11     1322.26     1435.72     58.85 o
   6   4  11     1594.43     1760.96     91.97 o
   7   4  11     1982.78     1929.28    109.96 o
   8   4  11      796.59      821.12     89.89 o
   9   4  11        4.38      -99.07     99.07 o
   1   5  11        7.00       25.99     16.18 o
   2   5  11     6696.44     6781.95    105.27 o
   3   5  11    10396.91    10342.77    117.00 o
   4   5  11     3618.71     3588.23     90.34 o
   5   5  11     1595.13     1588.60     67.80 o
   6   5  11        5.91      -15.61     51.64 o
   7   5  11       51.00      109.47     93.55 o
   8   5  11      558.91      455.68    136.54 o
   9   5  11      408.29      409.89    216.52 o
   0   6  11      390.51      404.47     54.69 o
   1   6  11      248.29      334.57     28.89 o
   2   6  11     1045.78     1128.87     37.00 o
   3   6  11       30.39        6.98     22.66 o
   4   6  11        0.09       -8.85     34.22 o
   5   6  11        3.70       -0.37     50.16 o
   6   6  11       19.05      -28.50     53.92 o
   7   6  11       22.79       25.47     64.04 o
   8   6  11      102.30      116.05    106.14 o
   9   6  11        2.16      -45.82    105.87 o
   1   7  11     3309.71     3284.77     67.49 o
   2   7  11     2739.18     2728.21     85.43 o
   3   7  11     3912.66     3835.53     77.78 o
   4   7  11     1604.92     1739.54     67.40 o
   5   7  11     1397.82     1415.12     76.04 o
   6   7  11       17.37        4.01     56.19 o
   7   7  11      262.48      269.74     93.29 o
   8   7  11      664.49      809.36    119.35 o
   9   7  11       84.33      246.96    119.18 o
   0   8  11     7433.87     7521.21    128.40 o
   1   8  11     1618.17     1432.21     64.62 o
   2   8  11     3488.41     3498.72     74.33 o
   3   8  11      317.15      266.60     41.25 o
   4   8  11      875.60      871.76     60.97 o
   5   8  11     1519.57     1680.97     89.34 o
   6   8  11     1328.82     1398.44     87.62 o
   7   8  11     1187.72     1010.83    222.90 o
   8   8  11      778.18      835.19    124.51 o
   1   9  11      195.00      268.89     42.37 o
   2   9  11     1125.19     1201.07     54.28 o
   3   9  11     1009.75     1053.25     57.61 o
   4   9  11      138.04      190.05     54.58 o
   5   9  11      125.30      179.71     64.33 o
   6   9  11      109.34      139.40     88.62 o
   7   9  11      351.16      306.71    133.26 o
   8   9  11       39.62       98.61    106.83 o
   0  10  11     5142.29     4884.48    134.40 o
   1  10  11     1103.31     1024.42     88.26 o
   2  10  11      422.69      416.45     49.99 o
   3  10  11       67.22       56.06     44.92 o
   4  10  11      281.10      297.64     78.77 o
   5  10  11      247.23      231.12     87.92 o
   6  10  11     1316.03     1235.29    139.36 o
   7  10  11        5.07       -0.57    161.39 o
   1  11  11      226.18      165.79     51.83 o
   2  11  11     2772.67     2737.48    107.10 o
   3  11  11       57.45       19.94     54.97 o
   4  11  11     2741.86     2627.26    115.27 o
   5  11  11      801.16      858.87    120.93 o
   6  11  11       99.36       29.65     99.23 o
   7  11  11      108.67      111.51    111.72 o
   0  12  11      541.37      638.93     80.23 o
   1  12  11       21.56       72.58     46.63 o
   2  12  11      221.17      171.65     57.26 o
   3  12  11       34.88      -35.33     60.77 o
   4  12  11      134.71      121.64    123.13 o
   5  12  11      155.20      123.83     99.39 o
   6  12  11       49.89      -62.25    101.39 o
   1  13  11      601.04      626.48     62.06 o
   2  13  11      427.71      388.72     92.51 o
   3  13  11      426.34      434.04     97.03 o
   4  13  11      753.76      701.59    115.14 o
   5  13  11        3.12       18.44    101.13 o
   0  14  11     1824.32     2127.05    330.79 o
   1  14  11      627.07      704.69    126.96 o
   2  14  11      404.21      227.89     97.29 o
   3  14  11        4.20      -92.24     92.24 o
   4  14  11       71.63       62.44    104.76 o
   1  15  11       39.10      204.06    121.37 o
   2  15  11        6.13      -74.49    284.43 o
   3  15  11       80.70        5.23    122.69 o
   0   0  12   115718.89   120136.66   2588.68 o
   1   0  12      452.31      388.43     42.60 o
   2   0  12     2785.40     2589.25     48.52 o
   3   0  12     2845.95     2830.45     65.00 o
   4   0  12     5198.54     4939.18    113.21 o
   5   0  12       52.19       58.38     46.40 o
   6   0  12    17200.21    17414.44    299.18 o
   7   0  12       57.31       -8.98     74.54 o
   8   0  12      450.48      553.70    104.12 o
   9   0  12       44.38      270.40    220.53 o
  10   0  12      380.71      340.81    240.57 o
   1   1  12     3593.56     3675.30     51.27 o
   2   1  12     4662.41     4520.52     74.34 o
   3   1  12       59.52       56.82     17.54 o
   4   1  12     7197.55     7068.96     77.45 o
   5   1  12       44.19      107.36     36.31 o
   6   1  12      205.26      185.43     41.60 o
   7   1  12      206.52      283.59     54.99 o
   8   1  12     2532.14     2668.66    111.32 o
   9   1  12      107.54       73.46     99.34 o
  10   1  12      575.95      566.94    187.43 o
   0   2  12       44.35      111.05     73.93 o
   1   2  12     1394.62     1421.60    100.84 o
   2   2  12     1792.43     1695.34     46.72 o
   3   2  12      616.81      610.62     36.59 o
   4   2  12       32.37       41.15     25.33 o
   5   2  12      207.76      131.89     35.62 o
   6   2  12     1822.01     1895.53     66.00 o
   7   2  12      216.40      185.79     52.71 o
   8   2  12      841.42      651.57     78.33 o
   9   2  12        0.13      -51.93     93.27 o
   1   3  12       99.22      151.62     22.99 o
   2   3  12    12735.45    11991.26    127.04 o
   3   3  12      980.88      999.08     49.21 o
   4   3  12    11764.03    11354.66    119.00 o
   5   3  12      374.94      508.34     58.37 o
   6   3  12        7.90      -23.13     49.87 o
   7   3  12        1.15      -59.89     59.89 o
   8   3  12     2096.04     1990.99    110.79 o
   9   3  12       29.54       12.53    114.27 o
   0   4  12    14507.19    14975.12    260.09 o
   1   4  12     1854.99     1816.41     50.18 o
   2   4  12       12.44       30.18     28.46 o
   3   4  12       10.68       22.44     22.98 o
   4   4  12       23.08       -5.18     29.02 o
   5   4  12      158.74      136.72     48.75 o
   6   4  12     3725.81     3912.85     99.75 o
   7   4  12      119.89       97.74     63.47 o
   8   4  12      186.76      259.92     76.15 o
   9   4  12       63.01      -90.48    184.19 o
   1   5  12      181.29      163.66     25.17 o
   2   5  12     1205.96     1138.25     33.88 o
   3   5  12       24.96       80.00     25.08 o
   4   5  12     1570.80     1595.26     45.37 o
   5   5  12     1358.26     1267.07     60.65 o
   6   5  12       87.06      139.19     56.99 o
   7   5  12      125.77      158.70     67.91 o
   8   5  12      464.41      511.14    106.11 o
   9   5  12      112.56      -28.95    245.59 o
   0   6  12     7045.92     6343.76    125.68 o
   1   6  12      360.37      300.01     22.78 o
   2   6  12     4359.05     4210.53     64.74 o
   3   6  12      194.20      173.95     28.32 o
   4   6  12     1852.47     1893.89     71.16 o
   5   6  12        2.20       38.22     48.22 o
   6   6  12     5955.30     5953.71    136.47 o
   7   6  12        3.13       32.87     66.16 o
   8   6  12     1504.69     1425.23    130.13 o
   9   6  12        4.41      -88.94    114.81 o
   1   7  12     1002.29     1242.30     39.69 o
   2   7  12     3977.54     4002.13     67.24 o
   3   7  12     1861.12     1808.64     86.48 o
   4   7  12     4942.39     4911.53    173.15 o
   5   7  12       13.17       -4.59     50.85 o
   6   7  12       93.57      133.21     61.09 o
   7   7  12      567.10      433.74     97.86 o
   8   7  12       26.58      106.70    101.31 o
   9   7  12        0.59     -117.67    117.67 o
   0   8  12      287.52      348.23     41.95 o
   1   8  12        0.29      -26.19     30.60 o
   2   8  12      857.65      832.76     48.43 o
   3   8  12        0.49       45.23     36.78 o
   4   8  12     1288.61     1196.29     69.41 o
   5   8  12      134.61      129.02     60.39 o
   6   8  12      424.21      554.67     83.19 o
   7   8  12        0.62       42.67    177.81 o
   8   8  12       29.40      -47.38    169.46 o
   1   9  12      181.30      155.25     58.46 o
   2   9  12     6473.98     6494.28    110.72 o
   3   9  12      105.66      178.78     43.64 o
   4   9  12     5052.13     5208.73    126.69 o
   5   9  12      801.14      625.34     73.38 o
   6   9  12       87.87       76.13     85.59 o
   7   9  12      111.77      137.91    103.94 o
   8   9  12     1304.83     1186.50    137.94 o
   0  10  12     3234.43     3219.09    115.19 o
   1  10  12      473.53      545.15     54.02 o
   2  10  12     1974.41     1944.58     69.02 o
   3  10  12      343.99      283.08     52.78 o
   4  10  12      653.66      692.48     76.01 o
   5  10  12       79.86      120.35     65.45 o
   6  10  12     1429.34     1457.01    125.57 o
   7  10  12       48.34      -48.80    104.52 o
   1  11  12       66.53      108.42     49.74 o
   2  11  12      152.50       39.71     51.49 o
   3  11  12      195.58      158.68     57.62 o
   4  11  12       51.26       22.68     62.50 o
   5  11  12      288.83      183.26     93.71 o
   6  11  12       97.03      -18.89    119.63 o
   7  11  12        7.49     -100.88    100.88 o
   0  12  12     4626.53     4856.93    152.31 o
   1  12  12        3.52       -8.90     44.45 o
   2  12  12      989.37     1080.59    118.07 o
   3  12  12      291.73      419.05     96.58 o
   4  12  12      946.61      912.34    110.19 o
   5  12  12       28.46     -121.00    131.30 o
   6  12  12      992.29     1148.40    133.34 o
   1  13  12       58.29      102.73     54.06 o
   2  13  12      683.18      814.42    103.45 o
   3  13  12      169.24      185.68     92.00 o
   4  13  12     1097.78     1385.51    160.59 o
   5  13  12        0.29      -99.93     99.93 o
   0  14  12        0.96       72.67    147.85 o
   1  14  12       13.66       52.30     82.77 o
   2  14  12        5.35       -2.34     93.75 o
   3  14  12       65.97       73.57     98.71 o
   4  14  12        0.24      -60.89    100.65 o
   1  15  12      172.64       93.16    155.37 o
   2  15  12     1307.28     1039.57    148.72 o
   3  15  12       71.28       68.91    122.91 o
   1   1  13     2471.00     2427.15     41.99 o
   2   1  13     6574.94     6339.56     80.61 o
   3   1  13    14485.60    14551.17    144.19 o
   4   1  13     9930.03     9732.32    102.26 o
   5   1  13     1542.42     1654.60     53.54 o
   6   1  13      937.90      992.49     52.51 o
   7   1  13        9.76       56.97     52.07 o
   8   1  13     1305.00     1347.88    108.97 o
   9   1  13      724.40     1028.17    102.18 o
   0   2  13     2991.65     2851.81    125.30 o
   1   2  13    12807.68    12648.17    182.36 o
   2   2  13     8992.29     8387.71    125.21 o
   3   2  13     2887.26     2947.78     69.76 o
   4   2  13     2089.73     2076.43     48.16 o
   5   2  13     1521.01     1458.56     53.76 o
   6   2  13     2697.45     2637.01     78.56 o
   7   2  13     1833.00     1994.69     87.29 o
   8   2  13      505.71      405.23     78.91 o
   9   2  13       29.39       49.77     98.15 o
   1   3  13     1428.75     1520.92     41.40 o
   2   3  13      748.41      723.20     37.12 o
   3   3  13      481.60      487.92     25.83 o
   4   3  13      334.40      414.22     31.46 o
   5   3  13      157.11      195.81     39.10 o
   6   3  13        0.98      -65.07     78.65 o
   7   3  13       29.18       81.84     93.32 o
   8   3  13       75.67       87.71     78.13 o
   9   3  13       51.09      224.46    141.59 o
   0   4  13    10833.59    10631.43    192.64 o
   1   4  13     5789.44     5825.54     89.41 o
   2   4  13     2634.70     2697.28     64.01 o
   3   4  13      193.83      156.17     21.91 o
   4   4  13       92.54      113.56     25.06 o
   5   4  13     4812.68     4713.73     97.55 o
   6   4  13     3395.30     3350.65    105.30 o
   7   4  13     1626.10     1863.23    100.85 o
   8   4  13      501.56      631.54     86.25 o
   9   4  13        0.08     -113.73    167.90 o
   1   5  13     4135.44     4281.85     57.42 o
   2   5  13     3103.89     2863.36     47.75 o
   3   5  13    10559.62    10392.46    154.85 o
   4   5  13     2384.53     2341.11     55.30 o
   5   5  13        7.83       73.28     42.46 o
   6   5  13        1.43      -31.73     52.84 o
   7   5  13      574.29      761.38     82.32 o
   8   5  13      837.60      879.69    115.32 o
   9   5  13      983.93      976.79    150.42 o
   0   6  13        1.34       15.44     39.48 o
   1   6  13      515.55      593.03     26.57 o
   2   6  13       14.98       26.31     19.99 o
   3   6  13       17.75       -3.92     26.50 o
   4   6  13      164.84      166.02     43.94 o
   5   6  13       51.06       99.21     50.27 o
   6   6  13       24.05       -1.56     69.01 o
   7   6  13       73.27      158.42     69.79 o
   8   6  13       67.15       68.80     99.40 o
   9   6  13       14.22     -111.15    111.15 o
   1   7  13      743.35      698.49     29.91 o
   2   7  13     1790.94     1806.34     47.43 o
   3   7  13     1759.15     1861.49     63.28 o
   4   7  13     2097.42     2090.59     79.67 o
   5   7  13      499.91      527.21     62.20 o
   6   7  13       12.90       14.76     61.55 o
   7   7  13      557.07      631.73     83.50 o
   8   7  13       71.89      -50.40    109.58 o
   0   8  13      543.72      475.94     45.85 o
   1   8  13     5129.29     4937.08     87.60 o
   2   8  13     1003.72      974.29     50.22 o
   3   8  13        1.17       -2.02     38.77 o
   4   8  13        4.09       94.26     51.78 o
   5   8  13     1559.61     1766.86     92.37 o
   6   8  13     1013.40     1201.99     92.22 o
   7   8  13     1375.68     1293.02    124.87 o
   8   8  13       29.35      104.04    126.24 o
   1   9  13      173.84      118.82     37.64 o
   2   9  13       17.34       41.73     38.41 o
   3   9  13     1299.53     1254.60     68.85 o
   4   9  13        5.63      -37.06     50.92 o
   5   9  13        3.07       16.01     61.97 o
   6   9  13      185.45      192.63     94.33 o
   7   9  13       48.94       41.08    111.40 o
   8   9  13       10.66      -45.78    121.56 o
   0  10  13     4652.22     4487.34    128.83 o
   1  10  13     1128.32     1102.67     63.53 o
   2  10  13      333.09      323.51     49.51 o
   3  10  13        5.29      -48.71     48.71 o
   4  10  13      801.92      759.07     71.00 o
   5  10  13      613.80      756.18     83.73 o
   6  10  13      232.89      280.78     97.64 o
   7  10  13      386.62      441.65    131.63 o
   1  11  13      819.02      928.57     66.54 o
   2  11  13      558.58      689.70     69.88 o
   3  11  13     1360.58     1529.45     90.50 o
   4  11  13      757.56      819.62    125.15 o
   5  11  13     1060.89      998.93    113.60 o
   6  11  13        6.65       33.92     95.60 o
   7  11  13      104.21      375.83    140.33 o
   0  12  13       54.01        4.34     76.04 o
   1  12  13      298.94      319.10     53.85 o
   2  12  13      104.31       13.73     61.68 o
   3  12  13      114.18      155.20     96.58 o
   4  12  13      422.78      397.82     99.45 o
   5  12  13        0.61      -27.06     97.42 o
   6  12  13       96.18      256.47    128.24 o
   1  13  13      135.19      196.54     60.63 o
   2  13  13      360.99      377.71     73.32 o
   3  13  13      371.31      219.78     93.98 o
   4  13  13        4.97       50.15     98.62 o
   5  13  13      291.18      171.77    130.23 o
   0  14  13      640.17      848.91    185.44 o
   1  14  13      740.10      722.25     92.31 o
   2  14  13        6.45      153.52    131.56 o
   3  14  13        8.43     -107.19    107.19 o
   4  14  13       46.19      -24.54    120.34 o
   1  15  13      166.17      215.48    121.14 o
   2  15  13      108.58       37.53    116.91 o
   0   0  14        2.44      -37.59     37.59 o
   1   0  14    56237.82    54031.44   1190.34 o
   2   0  14    11713.55    11878.86    135.98 o
   3   0  14        5.13      -20.95     26.19 o
   4   0  14       45.52       79.07     32.45 o
   5   0  14     5674.70     5538.68    119.52 o
   6   0  14      492.41      515.46     65.78 o
   7   0  14     1914.57     1858.39    138.47 o
   8   0  14       19.82      -82.74    125.30 o
   9   0  14       37.57       79.12    112.70 o
   1   1  14     5612.93     5784.77     81.85 o
   2   1  14      551.48      541.53     50.39 o
   3   1  14      210.59      205.47     21.77 o
   4   1  14      767.02      795.22     33.35 o
   5   1  14     3928.97     3955.82     73.69 o
   6   1  14       57.50       74.29     40.82 o
   7   1  14      190.48      129.56     60.06 o
   8   1  14      151.38       95.48    111.41 o
   9   1  14      304.90      271.65     87.31 o
   0   2  14     1834.06     1806.81    107.76 o
   1   2  14    19106.33    18577.26    225.63 o
   2   2  14      429.36      422.36     35.59 o
   3   2  14     1595.60     1668.05     35.82 o
   4   2  14     1248.62     1163.42     45.05 o
   5   2  14     2077.90     2212.53     63.19 o
   6   2  14       74.25       92.43     46.70 o
   7   2  14     1283.14     1441.75     79.32 o
   8   2  14      508.53      428.81     79.93 o
   9   2  14        0.03      -63.92    101.30 o
   1   3  14    19139.82    19182.38    235.17 o
   2   3  14      132.18      161.11     28.13 o
   3   3  14    26080.68    25264.60    233.24 o
   4   3  14      714.15      714.26     41.21 o
   5   3  14     3061.89     3035.13     87.52 o
   6   3  14       18.24      -13.58     49.21 o
   7   3  14     1288.63     1447.50     92.94 o
   8   3  14        7.06       55.70     80.20 o
   9   3  14     1682.43     1480.30    159.83 o
   0   4  14     9401.31     9349.71    173.40 o
   1   4  14     4262.18     4373.38     76.13 o
   2   4  14      103.83       83.40     32.37 o
   3   4  14     1070.84     1180.74     33.98 o
   4   4  14       41.66       51.64     26.37 o
   5   4  14     3156.61     3181.47     83.88 o
   6   4  14        3.84       14.00     57.28 o
   7   4  14      985.34     1163.22    103.58 o
   8   4  14        5.78       94.33     98.85 o
   9   4  14       38.67       85.75    266.89 o
   1   5  14      361.98      362.82     28.58 o
   2   5  14      562.25      559.16     25.74 o
   3   5  14     6467.36     6467.52     84.24 o
   4   5  14       76.66       58.39     27.67 o
   5   5  14       94.81       87.97     48.67 o
   6   5  14      484.20      342.28     61.82 o
   7   5  14       52.53       76.12     66.12 o
   8   5  14       81.72       73.71     82.18 o
   9   5  14      284.72      243.49    128.84 o
   0   6  14        7.65       14.77     34.58 o
   1   6  14     9673.62     9265.61     97.29 o
   2   6  14      201.54      179.12     22.85 o
   3   6  14       84.03       60.66     25.40 o
   4   6  14       49.89       22.21     41.79 o
   5   6  14     7392.51     7265.34    141.77 o
   6   6  14       21.17      148.41     61.39 o
   7   6  14     2361.21     2288.20    153.07 o
   8   6  14       16.88      -19.26    110.77 o
   9   6  14       32.81     -118.31    155.37 o
   1   7  14     4456.75     4411.66     71.00 o
   2   7  14      415.19      467.51     38.81 o
   3   7  14     4411.42     4327.90     95.26 o
   4   7  14       77.95       84.97     46.87 o
   5   7  14      120.33       71.73     54.48 o
   6   7  14        0.79       22.83     62.81 o
   7   7  14      151.63      165.67     72.98 o
   8   7  14      109.26       49.41    112.59 o
   0   8  14       62.27       40.45     37.59 o
   1   8  14      806.55      759.79     45.17 o
   2   8  14       20.66      -33.96     33.96 o
   3   8  14      182.42      157.98     91.96 o
   4   8  14       70.36       48.86     50.82 o
   5   8  14      106.00       68.20     59.43 o
   6   8  14        3.69      -62.14     62.14 o
   7   8  14      513.88      608.19    162.25 o
   8   8  14        0.21      -88.36    156.62 o
   1   9  14     1011.24      995.77     53.79 o
   2   9  14        3.39       33.79     59.02 o
   3   9  14     5290.54     5533.32    119.51 o
   4   9  14      147.05      194.21     54.74 o
   5   9  14     1307.24     1372.58    116.99 o
   6   9  14       81.68       51.13     74.51 o
   7   9  14      381.91      301.26    121.92 o
   8   9  14        1.68      -23.35    118.46 o
   0  10  14      249.78      227.52     59.33 o
   1  10  14     2164.78     2159.60     81.48 o
   2  10  14      141.51      103.78     49.14 o
   3  10  14        1.03      -49.86     49.86 o
   4  10  14       73.02       -2.59     56.61 o
   5  10  14      540.33      492.69     78.44 o
   6  10  14        8.26       10.69     91.71 o
   7  10  14      602.60      898.30    145.01 o
   1  11  14        6.50       18.18     71.62 o
   2  11  14       31.54       10.75     54.67 o
   3  11  14      279.30      279.51     66.57 o
   4  11  14       46.39      -13.69     61.69 o
   5  11  14       76.14      123.86     88.68 o
   6  11  14        0.53     -105.61    105.61 o
   0  12  14       45.63      130.02     80.19 o
   1  12  14     2570.82     2570.96    164.21 o
   2  12  14      139.66      177.09     63.18 o
   3  12  14       64.87       64.62     66.51 o
   4  12  14       61.40      -81.92    129.06 o
   5  12  14      892.53      807.90    139.95 o
   6  12  14       45.99       37.76    124.05 o
   1  13  14      401.92      422.28     83.55 o
   2  13  14       33.92       57.16     73.99 o
   3  13  14      628.97      964.77    132.00 o
   4  13  14       79.46       70.11    166.65 o
   5  13  14      559.36      313.20    133.71 o
   0  14  14       12.04      -67.30     83.65 o
   1  14  14       69.19       83.45     74.70 o
   2  14  14       46.21      -81.13    104.50 o
   3  14  14       51.11        0.95    114.28 o
   4  14  14       88.81      -84.82    120.46 o
   1  15  14       60.49        1.58    109.18 o
   2  15  14       18.48      -47.28    201.73 o
   1   1  15     1364.83     1453.66     40.37 o
   2   1  15    20168.00    21040.52    230.06 o
   3   1  15     8069.92     8065.23    110.29 o
   4   1  15     3354.88     3276.99     59.65 o
   5   1  15     1763.73     1796.46     56.58 o
   6   1  15      146.17      140.31     49.07 o
   7   1  15      762.64      730.66     77.17 o
   8   1  15      782.15      921.25     91.08 o
   9   1  15      774.82      656.91     97.91 o
   0   2  15    68147.96    70896.68   1578.77 o
   1   2  15     5227.92     5013.33     74.70 o
   2   2  15      426.83      426.04     31.17 o
   3   2  15      395.25      434.05     41.36 o
   4   2  15     3069.83     3100.62    101.03 o
   5   2  15     2816.42     2788.68    106.44 o
   6   2  15     3799.64     3881.29    100.15 o
   7   2  15     2253.15     2280.46    107.16 o
   8   2  15      127.29      111.85     86.45 o
   9   2  15       44.23      147.70    116.43 o
   1   3  15     1348.18     1377.47     45.43 o
   2   3  15      928.07      985.27     49.00 o
   3   3  15       73.91      117.44     33.89 o
   4   3  15       61.17       72.95     35.45 o
   5   3  15      119.61      123.93     43.63 o
   6   3  15      162.13      112.62     52.80 o
   7   3  15       69.08       73.45     69.75 o
   8   3  15      660.37      739.28     95.40 o
   9   3  15       47.96       69.01    122.22 o
   0   4  15     1806.76     1815.01     56.04 o
   1   4  15     2632.51     2733.55     66.92 o
   2   4  15     8995.20     8969.64    144.99 o
   3   4  15      275.14      290.21     24.73 o
   4   4  15     2666.63     2747.71     66.13 o
   5   4  15     2724.83     2583.40     89.10 o
   6   4  15      868.09      891.24     76.18 o
   7   4  15     1810.09     1880.42    124.41 o
   8   4  15      895.83      843.53    101.20 o
   9   4  15       43.18        3.05    117.92 o
   1   5  15     1629.47     1546.34     32.29 o
   2   5  15    12556.40    12534.85    143.50 o
   3   5  15     2620.99     2706.69     51.21 o
   4   5  15     2243.23     2149.28     80.50 o
   5   5  15      359.71      359.79     54.26 o
   6   5  15       37.52       68.40     59.11 o
   7   5  15       65.56       70.99     84.66 o
   8   5  15      341.67      540.81    122.15 o
   9   5  15      939.73      855.68    286.93 o
   0   6  15      451.02      475.42     45.99 o
   1   6  15       53.15       49.21     36.79 o
   2   6  15       39.04       16.99     20.39 o
   3   6  15      107.08      118.19     27.50 o
   4   6  15      480.82      494.06     52.05 o
   5   6  15      579.27      588.79     61.23 o
   6   6  15       30.92       38.91     91.15 o
   7   6  15        8.51      -56.40     70.13 o
   8   6  15       33.27      193.38    115.25 o
   1   7  15     1770.01     1619.62     47.64 o
   2   7  15     2970.48     3005.93     58.98 o
   3   7  15     3863.76     3716.12     89.53 o
   4   7  15     3472.45     3495.93     96.01 o
   5   7  15       87.62      193.92     58.59 o
   6   7  15       75.88       43.68     64.67 o
   7   7  15      450.90      481.09    123.46 o
   8   7  15      397.61      296.30    122.00 o
   0   8  15     3832.79     3870.03     93.25 o
   1   8  15     2771.93     2640.23     60.79 o
   2   8  15     1389.11     1373.63     61.42 o
   3   8  15      197.22      122.11     51.69 o
   4   8  15     2294.03     2265.26    113.51 o
   5   8  15      533.35      649.91    100.19 o
   6   8  15     1319.17     1562.66    100.00 o
   7   8  15      870.68     1100.67    140.80 o
   8   8  15      299.26      323.32    130.16 o
   1   9  15      155.25      170.01     40.95 o
   2   9  15      670.38      668.49     62.59 o
   3   9  15      237.64      297.50     54.30 o
   4   9  15       50.08       50.91     54.43 o
   5   9  15       39.49       84.39     64.19 o
   6   9  15       50.30       49.82     76.24 o
   7   9  15        0.85       49.25    115.95 o
   0  10  15     2636.88     2332.04    106.35 o
   1  10  15     1624.96     1463.07     76.57 o
   2  10  15       10.63       18.37     46.69 o
   3  10  15        0.38       71.73     58.73 o
   4  10  15       64.02       60.14     57.39 o
   5  10  15      365.53      391.59     88.44 o
   6  10  15     1361.21     1642.74    154.13 o
   7  10  15       13.62      -63.80    187.95 o
   1  11  15       13.17       65.76     58.04 o
   2  11  15     2238.61     2272.07     99.10 o
   3  11  15      235.60      310.97     65.79 o
   4  11  15     1499.10     1602.57    147.96 o
   5  11  15      456.66      653.52    118.68 o
   6  11  15       25.27       46.61    206.74 o
   0  12  15     1482.04     1418.18    151.61 o
   1  12  15        4.43        0.32     51.00 o
   2  12  15       63.49       84.11     72.39 o
   3  12  15      125.09      167.91     73.27 o
   4  12  15      118.00       75.18    104.55 o
   5  12  15        9.59      241.02    119.60 o
   6  12  15      179.59      486.24    132.72 o
   1  13  15      278.28      255.01     63.15 o
   2  13  15       45.69       53.25     73.76 o
   3  13  15      361.73      505.43    119.36 o
   4  13  15      702.41      629.43    219.27 o
   5  13  15        5.66      -83.75    228.04 o
   0  14  15     1546.17     2007.43    146.62 o
   1  14  15      128.96      168.70     66.17 o
   2  14  15      369.27      394.69    122.27 o
   3  14  15        6.79      -25.20    111.47 o
   1  15  15       72.89     -120.29    120.29 o
   0   0  16    76926.77    77981.08   1706.57 o
   1   0  16      775.38      888.64     51.18 o
   2   0  16     2978.34     2638.20    107.79 o
   3   0  16       88.29       34.35     27.74 o
   4   0  16     5777.43     6059.88    111.04 o
   5   0  16      309.23      292.44     56.43 o
   6   0  16     7353.96     7544.31    201.70 o
   7   0  16       41.96       79.12     92.58 o
   8   0  16       20.69       97.29    100.60 o
   9   0  16       43.49      -95.60    109.66 o
   1   1  16     6484.05     7135.19     92.78 o
   2   1  16     4215.85     4062.61     68.98 o
   3   1  16        7.86        8.20     18.85 o
   4   1  16     6446.52     6457.33     91.76 o
   5   1  16      263.09      283.18     41.96 o
   6   1  16        0.19      -14.09     49.45 o
   7   1  16        0.13       38.40     68.36 o
   8   1  16      655.33      634.58     85.64 o
   9   1  16        1.66      -78.24     78.24 o
   0   2  16     3364.07     3540.95    145.35 o
   1   2  16      167.55      222.46     24.40 o
   2   2  16      646.62      592.42     34.73 o
   3   2  16      606.74      651.05     49.51 o
   4   2  16       70.79       54.28     28.35 o
   5   2  16        9.31       -3.58     46.88 o
   6   2  16      398.11      433.31     59.31 o
   7   2  16      114.52      177.87     68.72 o
   8   2  16      259.43      291.93     77.05 o
   9   2  16       30.09       92.03     87.33 o
   1   3  16     2988.48     2965.07     72.48 o
   2   3  16    19537.67    19632.32    224.27 o
   3   3  16      352.10      355.89     38.17 o
   4   3  16     8357.62     8059.68    110.65 o
   5   3  16      272.63      336.23     47.82 o
   6   3  16        1.62       76.59     53.08 o
   7   3  16       20.14       -6.84     76.95 o
   8   3  16      494.57      554.37    143.07 o
   9   3  16       13.81       41.01    121.34 o
   0   4  16    15812.65    16289.92    276.86 o
   1   4  16      766.37      807.01     45.58 o
   2   4  16       44.96       36.22     49.19 o
   3   4  16      787.24      761.89     58.96 o
   4   4  16      146.53      155.91     28.14 o
   5   4  16      118.72       74.88     42.93 o
   6   4  16     2070.27     1899.41     99.83 o
   7   4  16      234.36      142.44     72.25 o
   8   4  16      301.99      545.14    107.23 o
   9   4  16       25.11       26.60    118.60 o
   1   5  16      191.30      233.10     32.55 o
   2   5  16     5471.07     5348.14     95.52 o
   3   5  16       26.95       -0.38     29.70 o
   4   5  16     1097.41      973.79     49.62 o
   5   5  16        5.16       17.03     80.79 o
   6   5  16       64.15       33.96     59.42 o
   7   5  16       16.46       33.25     72.83 o
   8   5  16      182.95      210.50    103.37 o
   9   5  16       22.78      151.54    128.13 o
   0   6  16    14276.27    13609.75    219.53 o
   1   6  16        3.01      -11.77     27.16 o
   2   6  16     4129.80     3957.88     60.94 o
   3   6  16       29.02        9.00     25.75 o
   4   6  16     1561.02     1502.29     68.78 o
   5   6  16      696.30      563.00    102.36 o
   6   6  16     3232.68     3007.47    171.95 o
   7   6  16        5.99        7.28     74.16 o
   8   6  16     1186.85     1192.45    148.56 o
   1   7  16       40.00       18.63     27.45 o
   2   7  16     3697.67     3671.03    106.65 o
   3   7  16     2147.92     2139.99     73.84 o
   4   7  16      334.48      250.64     51.54 o
   5   7  16      707.86      745.84     71.24 o
   6   7  16        2.48       18.66     68.59 o
   7   7  16      208.82      134.80     79.40 o
   8   7  16      246.20      328.28    123.99 o
   0   8  16     2051.67     2059.06     82.47 o
   1   8  16       91.27       54.43     39.52 o
   2   8  16     1513.44     1642.06     66.62 o
   3   8  16      128.12      164.36     47.76 o
   4   8  16      773.89      820.19     66.48 o
   5   8  16      412.11      199.07     65.61 o
   6   8  16      417.80      514.61     95.90 o
   7   8  16      190.10       87.81    110.48 o
   8   8  16        5.96      -98.22    152.86 o
   1   9  16      592.35      638.46     52.41 o
   2   9  16     3533.47     3516.22    132.78 o
   3   9  16      176.82      159.26     51.86 o
   4   9  16     3388.16     3343.33    111.87 o
   5   9  16       83.45       73.18     72.23 o
   6   9  16       27.75      -23.81     74.84 o
   7   9  16      139.97       97.45    118.57 o
   0  10  16     2171.93     2135.24    116.06 o
   1  10  16      659.88      541.49     65.08 o
   2  10  16      189.86      209.75     54.60 o
   3  10  16      304.13      268.09     69.81 o
   4  10  16      483.47      587.69     79.49 o
   5  10  16       83.70       43.49     72.39 o
   6  10  16      811.68      989.92    309.49 o
   7  10  16        1.53     -113.79    113.79 o
   1  11  16       54.41      -45.33     80.97 o
   2  11  16       26.53       16.09     61.31 o
   3  11  16       84.17       49.42     64.67 o
   4  11  16       64.16        2.92     70.80 o
   5  11  16        6.01       -0.78     98.81 o
   6  11  16       19.00      155.19    111.47 o
   0  12  16     1442.65     1656.10    120.60 o
   1  12  16       35.43       86.22     54.67 o
   2  12  16      721.45      865.94     89.39 o
   3  12  16        3.24      -39.14     89.42 o
   4  12  16      945.60     1026.37    168.68 o
   5  12  16        6.05      -49.35    112.51 o
   1  13  16      487.94      480.72     69.13 o
   2  13  16      577.71      549.83     88.62 o
   3  13  16        0.37      -12.40    103.65 o
   4  13  16      716.06      686.93    134.67 o
   0  14  16      115.24      -44.86     87.85 o
   1  14  16        2.83       -6.94     61.66 o
   2  14  16        0.04       -3.23     73.87 o
   3  14  16       44.21       11.10    127.80 o
   1  15  16       32.43       13.26    117.83 o
   1   1  17       18.45       37.13     20.38 o
   2   1  17     3052.24     3094.70    121.90 o
   3   1  17    11769.69    11920.83    120.21 o
   4   1  17     3060.62     3049.51     57.84 o
   5   1  17      372.67      418.08     47.36 o
   6   1  17        4.95       54.22     51.26 o
   7   1  17       55.65       -2.74     62.36 o
   8   1  17      371.57      304.68     80.36 o
   9   1  17      778.80      866.49    107.07 o
   0   2  17     3940.31     3648.71    147.85 o
   1   2  17    10833.92    11003.34    133.08 o
   2   2  17     3728.45     3788.88     69.95 o
   3   2  17      108.73       62.66     43.40 o
   4   2  17     1974.93     1966.17     53.89 o
   5   2  17     3621.87     3703.52     89.47 o
   6   2  17     1997.02     1943.80     84.63 o
   7   2  17      293.85      205.73     67.37 o
   8   2  17      406.30      545.09    114.30 o
   9   2  17      520.18      522.65    133.23 o
   1   3  17     2346.67     2540.71     59.07 o
   2   3  17      537.51      609.83     47.70 o
   3   3  17     1170.48     1228.13     54.71 o
   4   3  17      603.52      633.11     73.09 o
   5   3  17      208.91      150.54     45.40 o
   6   3  17       32.18       27.65     61.41 o
   7   3  17      332.43      365.17     91.13 o
   8   3  17        3.48      -12.20     82.18 o
   9   3  17      160.15       18.04    121.34 o
   0   4  17     8158.63     7824.83    231.80 o
   1   4  17     9228.40     9130.18    152.10 o
   2   4  17      615.02      656.52     48.31 o
   3   4  17       48.61       51.92     41.32 o
   4   4  17      542.92      609.09     37.68 o
   5   4  17      781.25      823.11     61.14 o
   6   4  17     1447.14     1445.87     94.50 o
   7   4  17     2471.56     2631.66    128.36 o
   8   4  17      777.72      774.11    102.13 o
   9   4  17        2.88       82.47    125.75 o
   1   5  17     3439.92     3524.66     73.37 o
   2   5  17     5398.88     5218.75    109.57 o
   3   5  17    15354.48    15057.84    167.64 o
   4   5  17     1512.42     1435.61     58.46 o
   5   5  17      400.15      436.21     59.56 o
   6   5  17      373.84      402.37     74.72 o
   7   5  17      296.63      265.92     82.09 o
   8   5  17      890.74     1134.45    111.83 o
   0   6  17       24.77       70.00     37.59 o
   1   6  17      709.31      761.28     28.69 o
   2   6  17       20.05       13.04     20.69 o
   3   6  17      222.42      247.76     28.96 o
   4   6  17       25.86      -19.54     65.86 o
   5   6  17      491.35      469.93    137.93 o
   6   6  17        7.84       92.52    138.85 o
   7   6  17       36.23      197.07     79.74 o
   8   6  17      132.17        2.29    108.96 o
   1   7  17     2676.55     2582.83     79.38 o
   2   7  17     2022.23     1771.93     90.40 o
   3   7  17      991.97      975.60     75.51 o
   4   7  17     1130.54     1023.41     99.39 o
   5   7  17     1913.18     2039.08    104.11 o
   6   7  17        3.36       45.90     70.71 o
   7   7  17      126.41      166.39     82.01 o
   8   7  17      141.15      106.68    120.21 o
   0   8  17      436.36      463.49     53.58 o
   1   8  17     5927.20     5677.57    133.22 o
   2   8  17      986.29     1026.42     57.90 o
   3   8  17       53.33      -29.75     48.65 o
   4   8  17        2.66       57.85     53.82 o
   5   8  17     1498.58     1540.98    203.83 o
   6   8  17      687.23      738.57     99.66 o
   7   8  17     1312.08     1235.90    114.70 o
   8   8  17      428.74      425.61    134.10 o
   1   9  17      332.03      305.61     49.90 o
   2   9  17       67.85      -12.58     46.89 o
   3   9  17      808.76      853.36     69.91 o
   4   9  17       89.06       90.85     60.83 o
   5   9  17       16.43       28.83     71.25 o
   6   9  17      319.17      126.39     80.99 o
   7   9  17       29.59      -29.36    111.26 o
   0  10  17     3264.74     3185.04    140.33 o
   1  10  17     1338.02     1301.27     81.45 o
   2  10  17       80.47      117.83     57.61 o
   3  10  17       14.49       -1.56     56.48 o
   4  10  17      356.37      421.20     80.87 o
   5  10  17      841.41      921.07     97.85 o
   6  10  17      473.58      724.47    126.61 o
   7  10  17      399.33      503.10    136.30 o
   1  11  17     1495.43     1537.48     93.89 o
   2  11  17      209.42      262.12     83.64 o
   3  11  17     2020.66     2095.92    113.24 o
   4  11  17     1984.60     1949.58    117.38 o
   5  11  17      641.77      557.77    142.01 o
   6  11  17       12.81     -113.37    113.37 o
   0  12  17      317.42      230.13     84.17 o
   1  12  17      385.49      370.88     68.72 o
   2  12  17       40.85      -22.92     67.45 o
   3  12  17        9.60      -69.23     69.23 o
   4  12  17       25.24      161.11     83.16 o
   5  12  17       31.94      -26.37    104.53 o
   1  13  17      220.61      253.72     64.22 o
   2  13  17      409.96      436.96     86.85 o
   3  13  17      713.51      704.69    111.76 o
   4  13  17       56.60      -12.43    122.79 o
   0  14  17      548.36      681.21    113.05 o
   1  14  17     1584.16     1661.83    103.55 o
   2  14  17      100.92       79.33     80.05 o
   3  14  17        0.95     -108.97    108.97 o
   0   0  18        3.40      -22.55     47.61 o
   1   0  18     2435.89     2113.21     91.99 o
   2   0  18      570.50      676.39     31.64 o
   3   0  18      200.51      198.24     33.55 o
   4   0  18       20.06       17.84     37.86 o
   5   0  18     6572.72     6529.95    168.97 o
   6   0  18      387.91      450.86     96.48 o
   7   0  18     1220.58     1333.41    220.53 o
   8   0  18     1037.48      966.12    135.48 o
   9   0  18     1151.72     1404.53    175.42 o
   1   1  18      248.27      405.94     27.16 o
   2   1  18      660.81      718.48     38.84 o
   3   1  18     1083.30     1157.74     32.73 o
   4   1  18       19.48       44.99     29.47 o
   5   1  18     1203.81     1304.79     85.67 o
   6   1  18       46.35      130.37     54.62 o
   7   1  18        5.09        5.79     65.88 o
   8   1  18       21.40      -59.51     70.64 o
   9   1  18      380.23      402.84     94.08 o
   0   2  18     2618.44     1653.95    102.75 o
   1   2  18      202.88      177.74     24.59 o
   2   2  18        3.25        6.78     25.60 o
   3   2  18       62.30       84.36     33.19 o
   4   2  18       44.66       35.71     28.99 o
   5   2  18     1686.48     1734.44     75.78 o
   6   2  18      541.57      584.70     68.40 o
   7   2  18     1596.84     1464.40    105.62 o
   8   2  18       25.00      -75.74     77.90 o
   9   2  18       55.92       75.96    118.54 o
   1   3  18     6502.83     6322.52    113.72 o
   2   3  18       60.94       74.06     28.73 o
   3   3  18     7079.82     6560.59    136.36 o
   4   3  18      770.00      828.50     93.81 o
   5   3  18     1954.69     1902.98    106.70 o
   6   3  18      109.11      170.46     65.01 o
   7   3  18      178.76      233.42     82.19 o
   8   3  18      118.86      -11.25     83.00 o
   9   3  18     2119.46     1942.41    151.87 o
   0   4  18     2438.68     2478.41     75.18 o
   1   4  18     5047.65     5010.62    103.14 o
   2   4  18        0.64      -31.38     31.38 o
   3   4  18      964.40     1088.17     83.19 o
   4   4  18      185.62      169.40     34.59 o
   5   4  18     2384.56     2551.22    101.91 o
   6   4  18       15.90      -20.32     59.58 o
   7   4  18      102.80      130.82     77.50 o
   8   4  18      172.09      225.39     87.38 o
   9   4  18      307.66      523.69    134.84 o
   1   5  18       79.51       84.49     31.66 o
   2   5  18        2.95       48.32     38.17 o
   3   5  18     1890.18     1913.16     43.73 o
   4   5  18        8.68      -14.66     41.38 o
   5   5  18       70.76       32.31     56.39 o
   6   5  18        7.04       -4.48     65.82 o
   7   5  18      102.39       50.50     77.40 o
   8   5  18       78.20      102.95    167.80 o
   0   6  18      144.59      233.81     78.15 o
   1   6  18     8908.50     9009.04    109.11 o
   2   6  18        0.58       24.09     30.82 o
   3   6  18       49.29       41.64     26.25 o
   4   6  18      357.97      345.11     53.81 o
   5   6  18      904.66      922.37     78.79 o
   6   6  18      131.01      163.53     69.18 o
   7   6  18     3651.01     3783.15    263.05 o
   8   6  18        4.97       74.47     86.55 o
   1   7  18     1333.42     1334.67     53.30 o
   2   7  18      450.02      462.29     45.78 o
   3   7  18     4553.08     4611.18    180.49 o
   4   7  18       15.31       51.85     50.80 o
   5   7  18       91.36       61.18     79.39 o
   6   7  18      100.01       12.17     71.25 o
   7   7  18      143.60      301.11     88.78 o
   8   7  18        1.92      -60.86    119.03 o
   0   8  18        1.92      -26.19     45.91 o
   1   8  18      875.77      942.50     57.45 o
   2   8  18      316.74      321.72     49.57 o
   3   8  18      173.80      110.59     50.18 o
   4   8  18      126.69      127.31     57.63 o
   5   8  18      237.61      306.06    137.70 o
   6   8  18       97.95      126.65     75.09 o
   7   8  18       10.93       73.15     84.18 o
   1   9  18     1585.02     1551.12     85.04 o
   2   9  18      172.98      115.41     50.03 o
   3   9  18     2503.46     2381.85     96.34 o
   4   9  18      217.81      229.41     67.13 o
   5   9  18     1374.77     1167.91    153.54 o
   6   9  18        1.56       62.41     81.00 o
   7   9  18      218.22      164.24    155.37 o
   0  10  18      438.11      605.02     85.20 o
   1  10  18      618.48      548.05     73.06 o
   2  10  18        6.44       34.73     56.28 o
   3  10  18        0.72       -5.03     56.36 o
   4  10  18      274.23      322.43     87.22 o
   5  10  18     1397.76     1513.82    110.40 o
   6  10  18       12.62        6.99    105.33 o
   1  11  18        0.46        2.04     74.53 o
   2  11  18       37.27       93.93     62.97 o
   3  11  18      484.48      544.26     80.05 o
   4  11  18       33.04       48.57     73.63 o
   5  11  18       76.20       84.48     81.96 o
   6  11  18        0.05      -96.46    137.83 o
   0  12  18        0.58      -72.76     72.76 o
   1  12  18     1724.91     1745.14     89.86 o
   2  12  18      242.85      247.31     75.30 o
   3  12  18      234.64      307.25     80.79 o
   4  12  18      289.99      281.85    124.94 o
   5  12  18      903.87      846.57    142.84 o
   1  13  18      123.20      157.22     71.62 o
   2  13  18      131.81      209.12     79.99 o
   3  13  18      380.43      493.61     92.76 o
   4  13  18        2.43      138.63    114.04 o
   0  14  18       55.46       60.71     93.12 o
   1  14  18       21.96       -2.21     62.96 o
   2  14  18       42.05       -4.21     89.00 o
   1   1  19      575.33      555.80     30.21 o
   2   1  19     4164.32     3895.80    139.26 o
   3   1  19     6517.26     6435.24     86.29 o
   4   1  19     4860.81     4601.49     80.43 o
   5   1  19     2037.69     2021.77     83.33 o
   6   1  19     2248.64     2215.36     89.62 o
   7   1  19      311.30      227.02     88.55 o
   8   1  19      960.63      857.68    112.13 o
   9   1  19      107.16       64.15     88.62 o
   1   2  19     7706.68     7364.81    100.50 o
   2   2  19     3334.15     3252.79     98.02 o
   3   2  19      308.15      253.07     41.91 o
   4   2  19      466.14      464.05     42.31 o
   5   2  19     1409.40     1421.40     81.34 o
   6   2  19     2000.99     2152.18    202.49 o
   7   2  19      230.68      252.13     87.78 o
   8   2  19      783.29      616.78    100.18 o
   9   2  19      306.88      265.43    102.65 o
   1   3  19      154.14      170.96     40.29 o
   2   3  19       15.23       54.25     28.06 o
   3   3  19       42.42       27.94     46.75 o
   4   3  19      197.92      205.15     40.63 o
   5   3  19      221.09      189.98     51.62 o
   6   3  19       30.21      -10.13     62.37 o
   7   3  19      150.11      179.76     77.11 o
   8   3  19      790.16      752.25    103.28 o
   9   3  19      141.61       88.97    100.10 o
   0   4  19     1646.43     1581.27     60.14 o
   1   4  19     4535.85     4520.80    113.40 o
   2   4  19     1584.84     1597.68     75.20 o
   3   4  19      242.47      215.56     65.55 o
   4   4  19      395.22      483.44    104.90 o
   5   4  19       16.82       83.48     54.34 o
   6   4  19     1093.41     1149.26     90.04 o
   7   4  19     1562.45     1612.24    110.66 o
   8   4  19      796.34      787.55    105.37 o
   1   5  19      795.04      903.07     86.02 o
   2   5  19     2063.73     1950.22     80.98 o
   3   5  19     3409.08     3434.60    113.39 o
   4   5  19     1151.10     1062.46     62.50 o
   5   5  19       97.85        7.97     55.86 o
   6   5  19       54.81       56.45     66.43 o
   7   5  19       58.83       64.11     76.75 o
   8   5  19      419.37      289.54    101.32 o
   0   6  19       49.84       74.62     63.90 o
   1   6  19       50.87       41.91     28.14 o
   2   6  19      326.84      324.64     25.95 o
   3   6  19      889.38      778.45     50.28 o
   4   6  19        2.07       62.44     74.09 o
   5   6  19        8.74       82.71     59.18 o
   6   6  19      147.28       86.64     70.87 o
   7   6  19      178.29      257.78     86.17 o
   8   6  19      202.30      186.04     94.70 o
   1   7  19      630.71      629.68     43.54 o
   2   7  19     1075.54     1035.57     55.58 o
   3   7  19     1235.93     1180.72     64.90 o
   4   7  19     1642.61     1767.97    103.09 o
   5   7  19      279.74      200.55     67.91 o
   6   7  19        4.06       21.40     93.05 o
   7   7  19      249.93      302.59     88.45 o
   8   7  19      369.09      385.65    128.77 o
   0   8  19     1527.25     1646.19     80.19 o
   1   8  19     1743.31     1842.20     72.04 o
   2   8  19      772.47      814.65     57.82 o
   3   8  19        0.45      -45.89     45.89 o
   4   8  19     1211.15     1275.47     84.94 o
   5   8  19     1641.96     1565.01    160.37 o
   6   8  19     2240.30     2461.03    129.18 o
   7   8  19      919.28      861.06    107.38 o
   1   9  19      309.90      312.04     54.25 o
   2   9  19      292.55      264.83     53.31 o
   3   9  19     1497.14     1596.49     84.48 o
   4   9  19       34.65       57.00     65.01 o
   5   9  19       11.52      -64.27     69.64 o
   6   9  19       38.22       78.59     86.45 o
   7   9  19        2.49      -64.49    115.97 o
   0  10  19     1253.96     1190.35     97.46 o
   1  10  19      292.65      270.83     61.72 o
   2  10  19       61.63      151.58     60.14 o
   3  10  19        4.70      -26.55     59.62 o
   4  10  19      904.06      867.61     98.77 o
   5  10  19      768.73      878.86     96.92 o
   6  10  19      832.11      603.50    116.46 o
   1  11  19      231.62      266.36     67.75 o
   2  11  19     1213.46     1076.69     88.19 o
   3  11  19     1205.83     1106.09     98.42 o
   4  11  19     1424.32     1264.86    103.14 o
   5  11  19      675.33      693.70    139.29 o
   0  12  19      281.79      292.32    100.24 o
   1  12  19      418.19      417.24     66.11 o
   2  12  19      266.53      237.20     75.83 o
   3  12  19       70.32       11.22     86.52 o
   4  12  19       13.01      -25.72     74.86 o
   5  12  19      112.88       26.86    115.97 o
   1  13  19      567.29      585.50     74.87 o
   2  13  19      522.16      385.40     97.58 o
   3  13  19      349.13      359.55     88.10 o
   4  13  19      175.23      325.07    123.14 o
   0  14  19     1212.94     1465.05    138.08 o
   1  14  19     1276.67     1189.95     91.80 o
   2  14  19      466.53      480.62    119.21 o
   0   0  20     9082.80     8550.40    245.59 o
   1   0  20     1287.92     1255.57     82.68 o
   2   0  20     2037.14     2313.18     65.77 o
   3   0  20        0.82      -31.27     31.27 o
   4   0  20     5569.77     5252.45    151.44 o
   5   0  20       72.65       96.10     69.82 o
   6   0  20     6600.81     6904.89    218.41 o
   7   0  20     4532.43     4297.30    200.87 o
   8   0  20     2619.21     2518.35    179.76 o
   9   0  20        8.46      -86.62    124.67 o
   1   1  20       39.17       46.70     22.74 o
   2   1  20     1322.04     1333.90     50.40 o
   3   1  20     1240.15     1370.29     43.15 o
   4   1  20     3820.29     3820.77     91.68 o
   5   1  20      215.03      217.39     52.43 o
   6   1  20        8.63       17.02     58.52 o
   7   1  20        4.01       22.61     72.72 o
   8   1  20      400.73      456.65     85.26 o
   9   1  20       12.96       48.79     88.54 o
   0   2  20      498.99       77.69     40.10 o
   1   2  20       89.74       75.49     24.28 o
   2   2  20      530.20      676.35     41.78 o
   3   2  20      227.06      156.63     66.41 o
   4   2  20       20.27       23.99     30.57 o
   5   2  20     1793.12     1620.88     90.85 o
   6   2  20     2212.27     2291.95    112.29 o
   7   2  20       15.20       50.41     73.06 o
   8   2  20      845.67      891.82    105.41 o
   1   3  20      134.87      195.87     32.53 o
   2   3  20     5367.20     5158.13    130.55 o
   3   3  20       70.69       14.40     47.35 o
   4   3  20     3888.71     3961.66     76.79 o
   5   3  20     2567.78     2616.54    102.32 o
   6   3  20      357.20      279.76     70.37 o
   7   3  20      120.44      189.42     76.33 o
   8   3  20     1293.16     1176.98    146.29 o
   0   4  20    14124.69    14529.67    333.30 o
   1   4  20       15.78       93.01     56.38 o
   2   4  20     1048.44     1062.77     89.84 o
   3   4  20     1405.60     1575.52    128.94 o
   4   4  20        4.17       -9.13     39.27 o
   5   4  20       83.85      170.60     76.24 o
   6   4  20      476.62      581.70     78.55 o
   7   4  20        3.03       -8.79     73.21 o
   8   4  20      109.56      204.97     91.76 o
   1   5  20      230.97      230.30     66.80 o
   2   5  20      470.81      584.31     63.30 o
   3   5  20     2917.99     2656.22    132.87 o
   4   5  20      198.63      212.92     47.19 o
   5   5  20       13.22      -12.80     67.27 o
   6   5  20        3.30        6.04     64.58 o
   7   5  20       80.10        6.28     79.05 o
   8   5  20      170.00      323.18    108.07 o
   0   6  20    11733.14    12011.71    245.83 o
   1   6  20     1110.85     1189.18     37.22 o
   2   6  20     1619.96     1523.89     82.20 o
   3   6  20     1327.35     1282.68     66.55 o
   4   6  20      147.61      176.10     74.51 o
   5   6  20       13.37        3.47     58.84 o
   6   6  20     3376.70     3402.85    138.57 o
   7   6  20      210.67      252.57     84.72 o
   8   6  20      510.74      323.51     98.32 o
   1   7  20      532.51      466.27     41.28 o
   2   7  20     5579.21     5400.36    109.35 o
   3   7  20        4.15        2.79     43.06 o
   4   7  20     1257.53     1261.81    100.57 o
   5   7  20      113.49       89.42     87.61 o
   6   7  20      138.90      139.53     76.99 o
   7   7  20        0.84       13.73     79.58 o
   0   8  20       11.67       13.05     65.16 o
   1   8  20     1392.59     1537.40     68.57 o
   2   8  20     2876.59     2810.15     87.57 o
   3   8  20       41.83       97.01     50.57 o
   4   8  20     1021.79     1014.62     80.07 o
   5   8  20        0.10      -16.98     68.96 o
   6   8  20        3.92       39.36     76.34 o
   7   8  20        6.44      -29.10     86.73 o
   1   9  20       72.34       38.95     48.88 o
   2   9  20     3127.85     2742.58    179.81 o
   3   9  20       47.10       87.49     55.84 o
   4   9  20     5582.93     5571.31    247.61 o
   5   9  20      281.77      142.30     74.72 o
   6   9  20       12.15       29.08     77.79 o
   0  10  20     2102.00     1912.32    115.97 o
   1  10  20      171.24       67.57     56.74 o
   2  10  20      916.55      780.78     75.89 o
   3  10  20       64.17       81.89     62.99 o
   4  10  20      902.37      713.78     86.89 o
   5  10  20       38.36      -17.34     76.83 o
   6  10  20      744.32      800.12    102.60 o
   1  11  20       25.21       44.48     54.98 o
   2  11  20      237.19      158.42     68.35 o
   3  11  20      259.89      173.81     72.08 o
   4  11  20      181.16      214.59     79.80 o
   5  11  20      157.77      141.42    103.62 o
   0  12  20     2185.35     2197.67    139.85 o
   1  12  20        2.19       27.94     55.86 o
   2  12  20     1467.89     1550.69    108.26 o
   3  12  20        2.97      101.62     88.86 o
   4  12  20     1124.96      928.89    105.37 o
   1  13  20       17.46       83.20     70.53 o
   2  13  20      457.95      476.01     90.90 o
   3  13  20       25.24      152.27     84.57 o
   0  14  20      288.90      295.47    102.29 o
   1  14  20       16.03      -13.91     66.07 o
   1   1  21       43.49       52.67     23.54 o
   2   1  21     2822.35     2804.80     75.05 o
   3   1  21     8620.88     8805.68    122.61 o
   4   1  21     2286.64     2241.71     85.92 o
   5   1  21     2034.95     1943.16     84.42 o
   6   1  21       47.92      -21.57     59.40 o
   7   1  21        8.47        9.27     68.39 o
   8   1  21       16.80       19.47     83.39 o
   1   2  21     4630.49     4554.88     82.76 o
   2   2  21     2707.01     2760.59     78.81 o
   3   2  21      170.33      197.84     68.91 o
   4   2  21     3122.03     3164.96     88.08 o
   5   2  21      954.57      983.49     76.31 o
   6   2  21      122.71       58.10     64.74 o
   7   2  21     1343.20     1342.10    144.97 o
   8   2  21       53.00       97.75     89.78 o
   1   3  21     5786.30     6226.84    159.36 o
   2   3  21        2.70        4.51     39.60 o
   3   3  21       39.74      -25.82     45.92 o
   4   3  21      139.71      214.69     62.58 o
   5   3  21      474.17      541.56     65.90 o
   6   3  21      734.91      583.47     76.16 o
   7   3  21       54.34       25.93     80.54 o
   8   3  21        0.45      -38.51     83.64 o
   0   4  21     4965.28     5453.01    142.84 o
   1   4  21     8130.08     7923.38    167.67 o
   2   4  21        8.57      -10.34     47.18 o
   3   4  21      670.40      530.44     63.21 o
   4   4  21       82.19      109.51     43.01 o
   5   4  21     1027.42     1006.16     76.13 o
   6   4  21      692.90      711.25     81.88 o
   7   4  21     1638.41     1614.01    115.26 o
   8   4  21       41.21      -27.58     88.56 o
   1   5  21     2624.02     2783.96     96.34 o
   2   5  21     7363.38     7273.02    159.40 o
   3   5  21     1292.10     1159.01    134.38 o
   4   5  21       18.22      -42.76     42.76 o
   5   5  21      500.34      520.75     67.47 o
   6   5  21        9.04      -15.18     67.88 o
   7   5  21     1077.42     1075.81    103.08 o
   8   5  21      859.39      882.42    113.18 o
   0   6  21     2375.76     2425.33     96.15 o
   1   6  21     1939.18     1993.76     45.34 o
   2   6  21        0.23       87.66     49.45 o
   3   6  21      429.99      560.27     45.25 o
   4   6  21     1323.95     1130.27     72.01 o
   5   6  21       94.41       49.88    108.15 o
   6   6  21      175.40      247.49     96.73 o
   7   6  21      620.84      501.09     93.88 o
   8   6  21        0.19      -19.85     89.81 o
   1   7  21      342.01      392.97     43.54 o
   2   7  21      153.44      179.11     51.00 o
   3   7  21      877.29      914.27     60.18 o
   4   7  21      557.96      624.45     67.07 o
   5   7  21      235.01      325.67     70.42 o
   6   7  21       95.59      120.43     74.31 o
   7   7  21      385.62      530.92     98.72 o
   0   8  21     5611.95     5268.56    148.78 o
   1   8  21      138.11      126.65     44.15 o
   2   8  21        3.98       38.92     64.38 o
   3   8  21      441.09      470.87     57.57 o
   4   8  21      590.46      526.83     71.75 o
   5   8  21     1473.94     1601.80    103.86 o
   6   8  21     1312.42     1277.13    106.93 o
   7   8  21     1276.42     1110.67    113.36 o
   1   9  21        4.13      -14.85     48.13 o
   2   9  21     2388.88     2296.31     95.01 o
   3   9  21      143.36      189.79     58.60 o
   4   9  21        1.62       59.78     65.73 o
   5   9  21      333.85      288.25    121.10 o
   6   9  21       24.53      -25.81     81.82 o
   0  10  21       61.64       40.10     66.29 o
   1  10  21       42.37       59.48     55.23 o
   2  10  21      711.02      722.74    100.65 o
   3  10  21      829.97      812.52     81.83 o
   4  10  21     1047.72      886.10     91.06 o
   5  10  21     1250.72     1273.23    133.53 o
   6  10  21      683.12      625.27    101.82 o
   1  11  21       25.89       -3.59     54.67 o
   2  11  21     1613.42     1523.08    175.89 o
   3  11  21      782.15      836.52    142.83 o
   4  11  21     1522.14     1505.14    110.62 o
   5  11  21       26.28       90.26     90.97 o
   0  12  21      899.96      750.39    102.36 o
   1  12  21      412.02      336.23     63.97 o
   2  12  21      404.05      391.23    112.89 o
   3  12  21      575.58      520.82     87.72 o
   4  12  21      480.25      356.40     89.68 o
   1  13  21      318.64      245.11     86.81 o
   2  13  21      119.34      134.55     83.33 o
   3  13  21        9.59       33.05     82.81 o
   0   0  22        2.65      130.31     62.65 o
   1   0  22     5479.75     5544.55    105.73 o
   2   0  22       25.38      -27.18     53.88 o
   3   0  22      263.46      331.66     52.96 o
   4   0  22      322.14      323.60     69.84 o
   5   0  22    14284.62    14308.49    327.03 o
   6   0  22     1827.63     1731.46    132.02 o
   7   0  22      689.18      685.43    118.81 o
   8   0  22       73.61      164.67    283.18 o
   1   1  22      342.21      267.41     35.30 o
   2   1  22      107.43      124.26     36.97 o
   3   1  22     3136.79     3394.16     66.67 o
   4   1  22       39.02       37.08     55.40 o
   5   1  22      548.48      497.18    113.86 o
   6   1  22       89.79       69.78     62.19 o
   7   1  22      119.45      152.48     72.65 o
   8   1  22       31.38       69.89     88.98 o
   0   2  22     1128.59     1139.08     57.64 o
   1   2  22      778.40      860.99     49.87 o
   2   2  22       47.16       65.26     42.74 o
   3   2  22     2376.71     2292.15     99.82 o
   4   2  22      884.90      936.86     92.65 o
   5   2  22     1292.22     1213.46     80.84 o
   6   2  22      137.95      141.70     66.16 o
   7   2  22     2189.10     2005.30    122.39 o
   8   2  22        9.57      -83.66     83.66 o
   1   3  22     6164.72     6120.64    131.37 o
   2   3  22       30.88      -19.85     67.66 o
   3   3  22    11977.84    11980.47    225.85 o
   4   3  22     1992.43     2110.52     77.53 o
   5   3  22     1731.19     1886.33     92.10 o
   6   3  22      137.70      137.50    127.66 o
   7   3  22     1267.64     1402.00    108.89 o
   8   3  22      317.78      221.90     93.06 o
   0   4  22      236.46      315.75     40.10 o
   1   4  22    11907.74    11323.93    221.20 o
   2   4  22       25.75      -30.26     45.16 o
   3   4  22      216.14      184.19     55.77 o
   4   4  22      382.50      470.50     79.59 o
   5   4  22      460.79      468.04     66.32 o
   6   4  22      162.97      133.33     67.78 o
   7   4  22      329.13      498.75     92.06 o
   8   4  22       12.49      150.30     99.22 o
   1   5  22     3433.52     3615.69    111.39 o
   2   5  22     1340.89     1301.97     77.97 o
   3   5  22      512.49      564.49     68.46 o
   4   5  22      166.12      110.59     46.86 o
   5   5  22       30.50       24.49     56.99 o
   6   5  22       51.64      -66.52     66.52 o
   7   5  22      278.56      370.05     91.15 o
   8   5  22       23.87       13.52     88.32 o
   0   6  22      241.92      218.77     43.43 o
   1   6  22    12618.83    12656.24    179.43 o
   2   6  22      738.81      667.62     68.50 o
   3   6  22      537.87      547.44     42.28 o
   4   6  22       86.94       67.82     79.78 o
   5   6  22     2166.32     2307.60    108.39 o
   6   6  22       86.73       72.64     73.53 o
   7   6  22     1878.76     1843.31    122.86 o
   1   7  22     9784.57    10127.04    159.57 o
   2   7  22     1265.15     1180.61     81.83 o
   3   7  22     1359.47     1342.22     68.29 o
   4   7  22        4.08       31.35     54.95 o
   5   7  22     1389.15     1375.19    105.59 o
   6   7  22       78.16       50.22     73.08 o
   7   7  22       70.11       13.61     85.48 o
   0   8  22     2198.62     2114.82    102.04 o
   1   8  22      919.66      963.29     63.29 o
   2   8  22       15.95       55.33     44.80 o
   3   8  22        0.01       34.14     62.12 o
   4   8  22      544.88      432.94     68.94 o
   5   8  22      129.45      145.86     72.57 o
   6   8  22        2.22      -58.42     77.95 o
   7   8  22       19.26      -84.62     84.62 o
   1   9  22       49.27       48.02     50.62 o
   2   9  22      105.49       72.69     53.55 o
   3   9  22     7020.30     7022.76    164.65 o
   4   9  22       28.52       53.31     75.44 o
   5   9  22      834.90      901.91     94.56 o
   6   9  22        2.70      -56.83     78.10 o
   0  10  22      767.31      550.36     82.27 o
   1  10  22     2563.24     2534.80    105.77 o
   2  10  22       10.90      -45.81     58.45 o
   3  10  22        1.45        3.95    113.07 o
   4  10  22      184.68      182.26     74.15 o
   5  10  22      424.10      428.27     90.86 o
   1  11  22        2.80      -19.23     51.88 o
   2  11  22      413.49      484.32     76.76 o
   3  11  22      168.29      195.64    157.67 o
   4  11  22      161.44       84.12    115.43 o
   5  11  22       50.00       -0.63     84.34 o
   0  12  22        0.67      -25.90     81.45 o
   1  12  22     2549.97     2448.02    104.24 o
   2  12  22        5.22      -38.90     72.13 o
   3  12  22      150.11      122.27     79.80 o
   4  12  22       10.49       37.91     95.61 o
   1  13  22       44.16       -1.20     69.81 o
   2  13  22       13.27      -16.54     78.98 o
   1   1  23      164.86      181.39     38.17 o
   2   1  23     5562.83     5386.95    137.12 o
   3   1  23     1437.24     1483.49     48.72 o
   4   1  23     5570.03     5515.17    135.97 o
   5   1  23      601.49      633.74     71.31 o
   6   1  23      116.94       75.63     63.97 o
   7   1  23      955.86      849.31     87.31 o
   8   1  23      882.04      747.45     95.58 o
   0   2  23     9104.99     9090.95    166.60 o
   1   2  23     2576.06     2493.99    122.79 o
   2   2  23     5591.59     5579.80    230.55 o
   3   2  23     1079.47     1065.36     78.84 o
   4   2  23     2662.36     2653.53     89.15 o
   5   2  23     1566.68     1727.62    105.96 o
   6   2  23     2827.30     2705.65    123.32 o
   7   2  23       36.85       59.20     79.90 o
   8   2  23       16.62       25.67    118.58 o
   1   3  23      743.68      826.74     57.20 o
   2   3  23      503.80      570.30     61.34 o
   3   3  23     2040.06     2194.38     97.37 o
   4   3  23      667.32      660.99     53.69 o
   5   3  23        1.94      -50.60     50.60 o
   6   3  23       66.52       77.30     69.89 o
   7   3  23      194.97      268.41     84.54 o
   8   3  23       36.26      143.53     94.73 o
   0   4  23     8046.36     8795.99    218.02 o
   1   4  23      652.74      827.59     60.67 o
   2   4  23     1546.07     1544.79     86.10 o
   3   4  23      384.32      372.45     81.29 o
   4   4  23      110.95      147.24     42.66 o
   5   4  23      413.53      449.85     68.81 o
   6   4  23     1021.08      990.54     91.71 o
   7   4  23      224.29      242.59     82.15 o
   8   4  23      266.81      197.15     96.40 o
   1   5  23     5215.08     5244.91    138.35 o
   2   5  23     4037.87     4014.12    119.96 o
   3   5  23      811.92      758.58     75.59 o
   4   5  23      805.13      791.01     59.12 o
   5   5  23      385.95      566.39     69.66 o
   6   5  23       53.63       64.40     70.70 o
   7   5  23      391.25      496.99     92.57 o
   0   6  23     2745.20     2976.90    160.38 o
   1   6  23      307.53      300.80     60.07 o
   2   6  23      173.72      137.11     55.04 o
   3   6  23      197.27      248.39     89.85 o
   4   6  23       24.90      -39.36     48.25 o
   5   6  23        1.95       66.46     60.01 o
   6   6  23       52.67        2.00     72.54 o
   7   6  23      147.73      212.74     87.74 o
   1   7  23      281.65      350.24     66.55 o
   2   7  23     2279.10     2244.76     72.18 o
   3   7  23     1378.63     1453.76     87.53 o
   4   7  23     1789.43     1823.91    110.94 o
   5   7  23        1.86      -43.92     64.76 o
   6   7  23      119.38       97.06     77.10 o
   7   7  23      187.56      184.25     90.69 o
   0   8  23     1184.99     1194.33    116.53 o
   1   8  23     1044.08     1061.44     64.25 o
   2   8  23       29.84       40.42     45.00 o
   3   8  23      152.58      176.21     53.28 o
   4   8  23      904.05      923.34     79.92 o
   5   8  23      988.96     1016.44     93.31 o
   6   8  23     1265.53     1294.84    112.40 o
   1   9  23     1452.74     1384.12    109.67 o
   2   9  23        1.76       68.43     53.11 o
   3   9  23       42.61      -15.09     58.13 o
   4   9  23       46.67       96.48     66.15 o
   5   9  23        5.36       85.62     74.57 o
   6   9  23       47.70       21.02     82.70 o
   0  10  23       66.13       16.24     66.29 o
   1  10  23       58.28       55.49     63.71 o
   2  10  23       51.27        3.48     58.64 o
   3  10  23        8.87        9.97     63.86 o
   4  10  23      668.43      714.53     97.54 o
   5  10  23      671.75      755.84    107.86 o
   1  11  23      105.96       82.90     55.64 o
   2  11  23      502.78      544.86     78.29 o
   3  11  23     1346.27     1439.10    104.69 o
   4  11  23      806.91      804.50     95.84 o
   0  12  23       20.88      -53.89     82.38 o
   1  12  23      283.01      300.73     65.74 o
   2  12  23      932.93      948.41     96.59 o
   3  12  23        7.64      -75.63     75.63 o
   1  13  23      161.79      135.04     67.13 o
   1   0  24       22.92       12.18     58.89 o
   2   0  24     2622.57     2426.41     87.28 o
   3   0  24     1824.74     1596.31    132.82 o
   4   0  24    12299.43    12068.94    263.87 o
   5   0  24     2309.77     2253.01    128.24 o
   6   0  24     5302.80     5095.22    195.32 o
   7   0  24      186.92      244.28    286.93 o
   8   0  24       91.31      173.04    124.62 o
   1   1  24       85.67       65.44     29.86 o
   2   1  24     1212.84     1090.43     72.59 o
   3   1  24      109.45       87.56     30.21 o
   4   1  24     5448.23     5398.02    128.74 o
   5   1  24       10.11       36.55     58.75 o
   6   1  24      736.37      920.11     91.13 o
   7   1  24      204.71       97.06     80.56 o
   8   1  24      125.88       -9.61     88.94 o
   0   2  24     1654.06     1842.22    151.61 o
   1   2  24      430.38      418.81     71.42 o
   2   2  24      612.67      778.87     81.44 o
   3   2  24      324.70      367.44    111.52 o
   4   2  24     1003.29     1117.21    179.46 o
   5   2  24      315.40      233.36     63.21 o
   6   2  24     1845.45     1848.54    108.95 o
   7   2  24      115.95       21.33     91.27 o
   8   2  24       14.60      211.78     96.14 o
   1   3  24     1162.69     1133.40     67.42 o
   2   3  24    10089.88    10135.92    217.42 o
   3   3  24      198.87      237.28     82.70 o
   4   3  24     4221.51     3990.94    165.05 o
   5   3  24       43.52       80.33     56.74 o
   6   3  24      156.69      106.76     70.34 o
   7   3  24       73.62      108.28     78.79 o
   8   3  24     1525.67     1458.55    125.86 o
   0   4  24     7486.59     7462.81    192.96 o
   1   4  24      141.71      160.81     45.74 o
   2   4  24     3145.17     3034.69    113.46 o
   3   4  24      141.46      111.13     71.08 o
   4   4  24      223.74      346.78     55.16 o
   5   4  24      196.06      111.02     99.05 o
   6   4  24      804.95      914.64     89.54 o
   7   4  24       21.79       35.37     78.47 o
   1   5  24     1148.24     1091.85    136.58 o
   2   5  24     2584.11     2532.33    110.76 o
   3   5  24      118.57       33.27     58.78 o
   4   5  24       87.93       74.92     44.93 o
   5   5  24        9.49       15.39     58.89 o
   6   5  24      114.24      164.93     73.85 o
   7   5  24       35.29       17.13     83.27 o
   0   6  24    15212.94    15114.76    282.58 o
   1   6  24       24.27      -14.62     29.26 o
   2   6  24      823.18      708.71     71.18 o
   3   6  24      182.05      122.04     75.78 o
   4   6  24       35.53      -20.40     47.15 o
   5   6  24      146.60      129.28     64.91 o
   6   6  24     2725.67     2768.13    132.46 o
   7   6  24      179.45       83.88     86.32 o
   1   7  24      201.74      202.54     40.94 o
   2   7  24     2513.24     2553.06     75.61 o
   3   7  24      284.44      346.81     49.13 o
   4   7  24     1032.98     1201.80    104.30 o
   5   7  24       19.43       44.95     67.07 o
   6   7  24       68.08        5.50     77.47 o
   0   8  24      122.10       96.48     57.20 o
   1   8  24       52.41      -29.72     43.96 o
   2   8  24     1507.29     1456.91     74.92 o
   3   8  24       98.10      109.11     53.77 o
   4   8  24     1453.25     1413.18    117.00 o
   5   8  24        0.20      -23.68     68.44 o
   6   8  24       30.00       89.31     78.60 o
   1   9  24       31.06       89.01     53.00 o
   2   9  24     2189.42     2101.52    130.30 o
   3   9  24        0.66      -54.89     54.89 o
   4   9  24     2611.06     2549.92    119.74 o
   5   9  24       56.25       85.06     77.27 o
   0  10  24      969.64     1093.59     98.81 o
   1  10  24       76.17       61.60    101.25 o
   2  10  24     1218.01     1232.80    129.91 o
   3  10  24       26.10       49.09     64.40 o
   4  10  24      303.02      299.31     81.07 o
   5  10  24       31.40       -4.11     79.89 o
   1  11  24       69.76       96.33     59.72 o
   2  11  24       33.83       76.37     66.75 o
   3  11  24        2.71      -46.59     68.96 o
   4  11  24       15.54      -79.55     79.55 o
   0  12  24     1673.13     1896.14    323.27 o
   1  12  24        0.40       45.01     71.98 o
   2  12  24      823.67      700.41     90.99 o
   3  12  24        0.02       77.05     78.67 o
   1   1  25       24.45       29.93     31.99 o
   2   1  25     1237.35     1253.17     78.72 o
   3   1  25     6017.59     5850.75    120.56 o
   4   1  25      581.51      522.07     61.51 o
   5   1  25      337.28      365.02     66.84 o
   6   1  25       61.05       92.99     73.58 o
   7   1  25      325.30      392.94     92.56 o
   8   1  25      560.45      432.65    102.52 o
   0   2  25     1525.77     1453.47     72.67 o
   1   2  25     3289.49     3135.09     98.47 o
   2   2  25     1277.62     1300.91    174.17 o
   3   2  25      313.07      349.08     64.66 o
   4   2  25      755.56      733.34     61.69 o
   5   2  25     4441.56     4501.67    132.57 o
   6   2  25      436.35      534.67     80.79 o
   7   2  25       64.12       26.24    119.59 o
   1   3  25     1898.71     1938.92     81.83 o
   2   3  25       51.56       12.17     49.24 o
   3   3  25      580.03      662.77     75.95 o
   4   3  25        0.10       48.66     43.99 o
   5   3  25       14.81      -55.25     55.25 o
   6   3  25      513.22      374.97     78.98 o
   7   3  25      106.74      134.89     83.18 o
   0   4  25     2173.27     2222.51     98.99 o
   1   4  25     3375.28     3383.14    107.71 o
   2   4  25      691.95      727.89     72.07 o
   3   4  25      382.73      364.91    101.49 o
   4   4  25      224.90      327.12     78.94 o
   5   4  25      505.68      664.53     70.92 o
   6   4  25      514.32      313.71     78.35 o
   7   4  25     2566.12     2532.81    182.93 o
   1   5  25     2912.26     2867.81    104.17 o
   2   5  25      584.52      687.29     68.76 o
   3   5  25     6995.60     7162.30    342.07 o
   4   5  25     1659.07     1644.58     78.40 o
   5   5  25      637.49      689.02     73.92 o
   6   5  25       29.69      -38.96     73.12 o
   7   5  25      249.60      120.89     93.77 o
   0   6  25      687.32      686.22     58.38 o
   1   6  25     1543.03     1549.96     54.42 o
   2   6  25        3.70       39.16     55.63 o
   3   6  25       69.18       14.90     63.50 o
   4   6  25        1.24      -49.24     49.24 o
   5   6  25       11.12       44.55     62.67 o
   6   6  25       13.30      -21.42    101.27 o
   7   6  25      249.31      149.47     90.57 o
   1   7  25      731.11      809.84     53.06 o
   2   7  25      986.75      985.41     54.61 o
   3   7  25     1006.81     1153.42     66.59 o
   4   7  25      170.93      172.37     68.65 o
   5   7  25      728.97      641.89     80.38 o
   6   7  25        2.03       35.75     76.09 o
   0   8  25       60.06       52.17     56.49 o
   1   8  25     5722.66     5641.61    129.37 o
   2   8  25      172.76      165.78     49.55 o
   3   8  25      162.69      132.17     53.14 o
   4   8  25       33.69       34.44     97.61 o
   5   8  25      619.65      656.85     84.81 o
   6   8  25      694.09      758.53     98.45 o
   1   9  25       81.17      -32.85     65.63 o
   2   9  25       34.01       56.33     94.81 o
   3   9  25      453.45      407.71     68.31 o
   4   9  25       24.32      232.29     71.47 o
   5   9  25       37.96       24.35     76.76 o
   0  10  25     1185.62     1222.65    131.56 o
   1  10  25     1761.01     1783.24     82.54 o
   2  10  25      198.30      141.92     64.16 o
   3  10  25      281.15      235.92    106.82 o
   4  10  25      197.32      127.21     74.54 o
   1  11  25      478.54      493.16     66.07 o
   2  11  25       60.27      102.64     67.76 o
   3  11  25     2044.38     2265.20    217.91 o
   0  12  25      327.43      268.52    155.37 o
   1  12  25       17.97      -39.18     61.95 o
   2  12  25       67.37      -14.34     75.95 o
   0   0  26      550.97      458.59     65.16 o
   1   0  26     3483.07     3295.36    145.35 o
   2   0  26       76.92       50.12     70.17 o
   3   0  26       23.74       80.19     77.69 o
   4   0  26      702.17      666.59    117.78 o
   5   0  26     3001.59     3343.98    152.90 o
   6   0  26       11.81        7.57     92.67 o
   7   0  26     1678.39     1733.80    151.62 o
   1   1  26      104.03       54.09     42.42 o
   2   1  26        0.95      -18.01     33.35 o
   3   1  26      533.03      682.15     64.51 o
   4   1  26      159.66      200.34     67.37 o
   5   1  26      693.92      665.36     76.19 o
   6   1  26      398.07      425.27     80.73 o
   7   1  26      278.76      470.47    141.61 o
   0   2  26      588.46      580.45     96.48 o
   1   2  26      933.50      947.62     64.92 o
   2   2  26      199.86      158.12     54.85 o
   3   2  26       46.80       23.77     62.65 o
   4   2  26      146.19      128.33     50.45 o
   5   2  26     1077.22     1023.50     82.13 o
   6   2  26      108.61      167.45     73.22 o
   7   2  26      486.36      519.78     94.68 o
   1   3  26     1206.06     1154.35    129.06 o
   2   3  26      162.98      147.13     54.16 o
   3   3  26     2792.94     2673.50    139.08 o
   4   3  26      111.07       81.24     65.81 o
   5   3  26     1241.33     1308.30    104.59 o
   6   3  26      110.08       93.69    107.27 o
   7   3  26      533.77      561.46    122.89 o
   0   4  26      780.41      848.29     52.74 o
   1   4  26      651.44      686.26     61.97 o
   2   4  26      295.65      202.40     59.55 o
   3   4  26      101.63       69.05    122.79 o
   4   4  26      669.17      621.46     88.84 o
   5   4  26     1347.68     1270.62     84.84 o
   6   4  26      443.37      512.23     83.52 o
   7   4  26      115.30      179.48     89.54 o
   1   5  26        7.88       65.67     70.17 o
   2   5  26      348.05      382.72     61.60 o
   3   5  26     1634.74     1860.07    184.19 o
   4   5  26       42.39       56.51     72.39 o
   5   5  26      127.76      215.54     64.81 o
   6   5  26        8.14      -58.60     72.79 o
   7   5  26      121.40        1.92     87.19 o
   0   6  26       14.58       -1.47     42.86 o
   1   6  26     1502.26     1533.57     55.34 o
   2   6  26      303.05      274.47     64.94 o
   3   6  26       29.84       23.32     68.50 o
   4   6  26       18.77        9.85     48.13 o
   5   6  26     1150.93     1300.57    113.42 o
   6   6  26       16.80       -0.60     71.59 o
   1   7  26       28.82       24.49     38.90 o
   2   7  26     1109.58     1019.05     54.45 o
   3   7  26     3259.90     2994.45    101.64 o
   4   7  26       19.89       -4.84     55.74 o
   5   7  26       69.53       26.49     75.86 o
   6   7  26        6.43      -73.37     75.03 o
   0   8  26     1325.37     1209.89     90.22 o
   1   8  26      196.27      231.08     49.85 o
   2   8  26      232.30      199.54     51.66 o
   3   8  26      112.80      141.54     54.07 o
   4   8  26       85.50      159.40     63.83 o
   5   8  26      167.06      115.62     91.63 o
   1   9  26      658.11      921.85     70.21 o
   2   9  26       64.98       67.24     54.07 o
   3   9  26      983.00     1002.93    142.22 o
   4   9  26      350.39      534.28    135.14 o
   5   9  26      817.67      702.82    205.28 o
   0  10  26      327.76      272.66     80.99 o
   1  10  26      451.40      528.03     62.16 o
   2  10  26      191.92       59.08     64.49 o
   3  10  26      102.49      113.97     70.05 o
   4  10  26      466.17      349.39     81.13 o
   1  11  26      112.36      105.27     57.92 o
   2  11  26       24.81       60.70     68.84 o
   3  11  26      101.33      106.85    109.49 o
   0  12  26       99.04       92.72     90.37 o
   1  12  26      929.64     1011.43     82.68 o
   1   1  27      311.13      292.78     50.48 o
   2   1  27      809.57      838.79     71.62 o
   3   1  27     2662.11     2638.99    117.59 o
   4   1  27     1045.51     1050.88    105.94 o
   5   1  27     2852.21     2562.44    115.22 o
   6   1  27      130.12      151.28     78.36 o
   7   1  27       30.66      -36.12     80.71 o
   0   2  27     4120.40     4076.71    104.73 o
   1   2  27     2210.81     2134.40     89.54 o
   2   2  27      334.14      234.97     59.18 o
   3   2  27      465.22      543.31     86.46 o
   4   2  27      407.95      397.64     57.31 o
   5   2  27      214.73      314.77     77.14 o
   6   2  27     2390.14     2227.14    119.96 o
   7   2  27      861.74      989.60    107.35 o
   1   3  27       52.98       35.66     44.46 o
   2   3  27      400.83      344.30     63.79 o
   3   3  27      707.05      797.01    147.85 o
   4   3  27      457.47      552.02    214.26 o
   5   3  27        0.20      113.76     60.06 o
   6   3  27       75.33       39.14     72.78 o
   7   3  27       56.85       24.34     87.14 o
   0   4  27       24.07       10.57     47.61 o
   1   4  27     1630.34     1630.53    101.49 o
   2   4  27       68.31       64.02     57.75 o
   3   4  27      929.74      864.68     88.84 o
   4   4  27       53.14      -24.29     69.04 o
   5   4  27      220.00      131.64     62.77 o
   6   4  27      734.79      880.33     95.23 o
   7   4  27      431.21      442.72     95.77 o
   1   5  27       94.53      107.92     51.91 o
   2   5  27     2627.51     2855.84    112.29 o
   3   5  27     1053.51     1112.12     97.76 o
   4   5  27     1371.59     1349.44    225.54 o
   5   5  27      214.91      221.35    104.94 o
   6   5  27      361.31      401.74     82.13 o
   0   6  27     2038.22     1953.73     87.59 o
   1   6  27      422.73      442.38     74.51 o
   2   6  27      250.69      283.23     68.16 o
   3   6  27       17.90       94.39     71.75 o
   4   6  27      259.78      180.20     50.64 o
   5   6  27       27.31      -46.18    103.62 o
   6   6  27       28.51      188.44    104.66 o
   1   7  27      314.96      278.09     45.24 o
   2   7  27      673.06      737.57     87.82 o
   3   7  27      492.29      446.02     49.90 o
   4   7  27     1400.45     1590.95     86.25 o
   5   7  27       79.41       87.61     69.23 o
   6   7  27        0.02      -11.83     78.41 o
   0   8  27     4025.45     4035.18    137.85 o
   1   8  27      159.05      256.92     51.24 o
   2   8  27     3301.64     2961.47    100.20 o
   3   8  27       33.83       84.00     53.16 o
   4   8  27      338.11      184.94     66.20 o
   5   8  27      527.98      597.34     85.65 o
   1   9  27      123.68      118.45     54.33 o
   2   9  27      573.87      417.65     64.47 o
   3   9  27      171.42      173.42     63.13 o
   4   9  27      124.19      121.71     71.67 o
   0  10  27     2347.98     2318.24    365.87 o
   1  10  27      199.25      252.14     56.78 o
   2  10  27      513.03      615.54     77.75 o
   3  10  27      216.91      187.39     72.32 o
   4  10  27       11.09       24.77     74.40 o
   1  11  27      164.05       81.90     67.64 o
   2  11  27     1068.12     1143.13     94.98 o
   0   0  28     4049.79     4032.12    152.86 o
   1   0  28     1122.08     1050.01    100.24 o
   2   0  28     1296.36     1263.01    117.78 o
   3   0  28      708.77      681.63    115.28 o
   4   0  28       53.63       30.07     97.73 o
   5   0  28      300.11      182.94    122.79 o
   6   0  28     2662.24     2566.12    223.03 o
   7   0  28       82.60      -17.54    132.82 o
   1   1  28      192.45      118.54     56.38 o
   2   1  28      310.69      227.89     77.69 o
   3   1  28     1036.92     1041.67     86.77 o
   4   1  28      919.34      880.00     74.52 o
   5   1  28       76.52       65.09     66.52 o
   6   1  28      166.11      314.36    150.88 o
   7   1  28       25.61       19.22     86.07 o
   0   2  28      781.96     1003.76     59.59 o
   1   2  28      531.22      439.15     57.08 o
   2   2  28      287.64      332.81     62.44 o
   3   2  28      288.15      221.78     67.34 o
   4   2  28       40.12        8.59     52.71 o
   5   2  28      306.72      240.32     69.80 o
   6   2  28       88.28      129.96     73.58 o
   7   2  28      252.46       96.68     89.54 o
   1   3  28      330.51      299.31     54.13 o
   2   3  28      601.44      612.66     75.18 o
   3   3  28        1.99      -19.61     60.96 o
   4   3  28     2927.80     3006.60     96.14 o
   5   3  28      325.32      208.14     66.29 o
   6   3  28      209.20      215.92     79.24 o
   0   4  28     2599.05     2581.88    220.53 o
   1   4  28        3.08       71.46     49.94 o
   2   4  28        4.54       33.60    116.53 o
   3   4  28      187.63       89.68     69.57 o
   4   4  28       67.29      -11.98     72.07 o
   5   4  28      307.57      325.59     86.78 o
   6   4  28     1281.19     1236.44     99.44 o
   1   5  28       72.21        9.76     49.14 o
   2   5  28      515.85      662.41     77.69 o
   3   5  28       82.93       99.83    117.78 o
   4   5  28        6.99        1.82     90.22 o
   5   5  28       77.26      190.49     66.28 o
   6   5  28        7.57       23.69     75.25 o
   0   6  28      463.04      484.99     95.23 o
   1   6  28       91.39       90.88     34.40 o
   2   6  28     1121.69     1287.36     99.34 o
   3   6  28       69.04       81.88     90.22 o
   4   6  28       55.49       14.78     47.68 o
   5   6  28       66.84      147.14     68.30 o
   6   6  28     1850.13     2144.79    131.64 o
   1   7  28      443.76      355.44     47.50 o
   2   7  28     1370.06     1319.86     70.47 o
   3   7  28       27.63      138.41     79.91 o
   4   7  28      454.54      501.26     65.58 o
   5   7  28        0.55        9.10     81.73 o
   0   8  28      625.93      698.88     78.19 o
   1   8  28      103.28       44.60     47.97 o
   2   8  28       15.96       14.93     77.94 o
   3   8  28        5.06       42.59     56.11 o
   4   8  28      393.83      329.20     98.42 o
   5   8  28       42.61      -27.15     73.30 o
   1   9  28       31.40       35.23     48.60 o
   2   9  28      929.06     1090.68     79.31 o
   3   9  28       37.39       44.94     59.55 o
   4   9  28     1879.01     1875.15    106.72 o
   0  10  28     1475.51     1509.46    117.74 o
   1  10  28      223.92      207.71     56.40 o
   2  10  28      164.01      130.35    114.58 o
   3  10  28       34.04      224.23     71.96 o
   1  11  28       11.91      -36.83     58.06 o
   1   1  29        8.42      -27.95     45.66 o
   2   1  29      574.97      552.25     69.84 o
   3   1  29      781.33      826.77     83.06 o
   4   1  29     1708.32     1581.06    114.20 o
   5   1  29      104.47      152.07     68.93 o
   6   1  29      581.75      570.76     90.35 o
   0   2  29     3122.92     2951.91     93.93 o
   1   2  29      757.69      816.89     67.38 o
   2   2  29      271.30      132.20     60.20 o
   3   2  29        0.19       -7.00     64.51 o
   4   2  29        8.44       40.18     66.13 o
   5   2  29      906.80      946.36     86.10 o
   6   2  29     1237.53     1242.44    111.17 o
   1   3  29      554.24      479.71     60.81 o
   2   3  29       28.51        0.16     56.37 o
   3   3  29      220.36      141.89     69.57 o
   4   3  29        2.91       53.65     73.14 o
   5   3  29      158.40       88.24     72.53 o
   6   3  29        1.04       38.07    154.05 o
   0   4  29      110.26      105.82     77.69 o
   1   4  29      645.38      635.78     66.69 o
   2   4  29     2120.97     2165.06    171.66 o
   3   4  29       32.99      -21.97     68.07 o
   4   4  29       89.00       95.06     78.48 o
   5   4  29      708.32      642.45     74.50 o
   6   4  29      384.36      480.31     86.07 o
   1   5  29     1439.49     1184.56     83.41 o
   2   5  29      912.94     1009.37     88.42 o
   3   5  29     2419.92     2402.95    131.63 o
   4   5  29      904.39      918.40    103.65 o
   5   5  29      470.79      502.22     72.30 o
   6   5  29        1.19       31.81     77.33 o
   0   6  29      441.63      371.10     57.30 o
   1   6  29      333.42      354.74     40.22 o
   2   6  29      148.19       95.58     69.17 o
   3   6  29      137.18      175.42     86.46 o
   4   6  29      249.68      235.22    144.09 o
   5   6  29       13.88      101.95     67.15 o
   1   7  29      165.34      177.54     44.71 o
   2   7  29      429.27      474.91     49.92 o
   3   7  29      401.77      515.98     94.90 o
   4   7  29      381.83      296.34     89.34 o
   5   7  29      280.38      193.94     73.28 o
   0   8  29      733.16      714.89    119.03 o
   1   8  29     1389.44     1256.44    116.73 o
   2   8  29       46.66      -22.43     48.06 o
   3   8  29       37.61       53.74     54.53 o
   4   8  29      190.88      190.86     95.59 o
   1   9  29       17.81       17.58     60.04 o
   2   9  29       37.13       47.59     92.74 o
   3   9  29       42.73      -33.70     59.69 o
   0  10  29      902.50      868.90    114.02 o
   1  10  29      595.37      526.26     64.38 o
   2  10  29       22.06       82.97     64.39 o
   0   0  30      137.11      243.08     67.66 o
   1   0  30     3121.63     3139.99    157.88 o
   2   0  30     1753.07     1551.20    135.32 o
   3   0  30       48.88       20.05     90.22 o
   4   0  30        5.23      -90.22     95.23 o
   5   0  30      979.50     1220.41    170.41 o
   6   0  30        0.78     -127.80    127.80 o
   1   1  30      714.14      831.05     76.43 o
   2   1  30       82.46      100.76     59.18 o
   3   1  30      353.59      357.32     73.52 o
   4   1  30       29.56      126.18     75.29 o
   5   1  30      767.42      680.24    102.36 o
   6   1  30        6.45       69.22     81.00 o
   0   2  30     2521.02     2374.76     88.51 o
   1   2  30      465.15      466.82     61.72 o
   2   2  30       23.27       12.34     57.08 o
   3   2  30        7.65      -83.95     83.95 o
   4   2  30       40.66       47.01     55.66 o
   5   2  30      172.27      129.52     68.33 o
   6   2  30       21.94       76.58     77.43 o
   1   3  30      686.90      836.69     71.62 o
   2   3  30      178.60      127.24    105.25 o
   3   3  30     3484.19     3541.59    144.21 o
   4   3  30      241.76      123.22     51.45 o
   5   3  30     1186.13     1236.67     89.99 o
   6   3  30        0.04       50.47     76.50 o
   0   4  30       11.81      -41.10     41.70 o
   1   4  30     1998.79     2041.02    190.45 o
   2   4  30       96.76      123.32     63.13 o
   3   4  30       19.85      -40.49     67.06 o
   4   4  30      185.68      251.11     86.34 o
   5   4  30      790.33      872.76    104.39 o
   6   4  30       99.68       79.27     79.87 o
   1   5  30      336.99      322.41     63.79 o
   2   5  30      120.60       57.94     64.42 o
   3   5  30      788.69      800.45     96.48 o
   4   5  30       61.12      134.85     84.83 o
   5   5  30       18.50        2.55    107.49 o
   0   6  30        1.57       -2.76     48.95 o
   1   6  30     2720.52     2776.91     83.94 o
   2   6  30      132.83       54.35     69.23 o
   3   6  30      273.90      513.17     89.90 o
   4   6  30       14.45       92.50     87.90 o
   5   6  30     1686.86     1757.47    101.94 o
   1   7  30      702.07      718.52     56.28 o
   2   7  30       46.42       45.83     85.48 o
   3   7  30     1956.37     2023.69    136.99 o
   4   7  30        9.83        1.90     88.39 o
   0   8  30       69.60      117.04     64.42 o
   1   8  30      405.51      444.16     66.55 o
   2   8  30        2.87      -45.88     45.88 o
   3   8  30      197.88      244.87     57.01 o
   4   8  30      289.16      323.44    119.27 o
   1   9  30      447.85      510.93    100.47 o
   2   9  30        2.06      -55.37     55.37 o
   3   9  30     1689.94     1788.30     97.94 o
   0  10  30      144.68      246.04    157.88 o
   1  10  30     1016.82     1013.35     75.21 o
   1   1  31      387.06      435.96     62.44 o
   2   1  31     1937.24     2086.42    110.65 o
   3   1  31      459.95      524.51     82.38 o
   4   1  31     1024.66     1206.90    108.05 o
   5   1  31      241.84      170.29     92.09 o
   6   1  31       31.40      -79.09     94.79 o
   0   2  31     2412.45     2333.29     92.72 o
   1   2  31     1358.27     1338.69     82.78 o
   2   2  31     1013.89      939.61     84.56 o
   3   2  31      156.60       93.68     77.69 o
   4   2  31     1608.70     1456.29    145.97 o
   5   2  31      248.09      275.95     75.30 o
   6   2  31      631.28      763.34     95.33 o
   1   3  31      125.96       73.67     56.47 o
   2   3  31        0.10      -74.69    111.52 o
   3   3  31       33.73      -37.76     81.44 o
   4   3  31      122.99       22.44     50.13 o
   5   3  31       72.52      156.27     99.02 o
   0   4  31      952.29     1030.37     75.18 o
   1   4  31      391.93      437.81     66.69 o
   2   4  31       48.26       14.26     61.99 o
   3   4  31      178.04      161.94     76.70 o
   4   4  31      138.11       53.29     83.06 o
   5   4  31      719.09      672.96     79.43 o
   1   5  31      164.88      140.14     38.94 o
   2   5  31     1482.76     1548.35    107.78 o
   3   5  31     1211.99     1441.74    114.84 o
   4   5  31      575.48      565.94     98.24 o
   5   5  31       95.34       82.40     67.23 o
   0   6  31        2.51        1.67    131.56 o
   1   6  31        8.17      112.24     52.44 o
   2   6  31      179.60       70.85     70.97 o
   3   6  31        0.03       57.81     77.73 o
   4   6  31      138.72       12.63     86.61 o
   1   7  31       82.22       80.36     41.60 o
   2   7  31      899.74      828.03     97.50 o
   3   7  31      652.36      594.79    101.63 o
   4   7  31      715.84      848.71    116.79 o
   0   8  31     2784.29     2669.67    126.53 o
   1   8  31      208.05      162.05     47.28 o
   2   8  31      663.31      596.90     62.65 o
   3   8  31        1.72       -2.30     87.71 o
   1   9  31        2.53      -40.12     49.50 o
   2   9  31       16.72       -0.43     69.01 o
   0   0  32     9988.28    10084.06    300.72 o
   1   0  32      104.55      172.91     82.70 o
   2   0  32     1488.47     1821.85    150.36 o
   3   0  32       26.98       57.64    100.24 o
   4   0  32     1007.32      781.87    142.84 o
   5   0  32      458.46      458.59    142.84 o
   1   1  32       36.99       80.58     56.62 o
   2   1  32     1260.90     1274.02     93.87 o
   3   1  32      342.50      317.56     77.73 o
   4   1  32      612.29      619.13     93.87 o
   5   1  32       87.36       89.25    176.67 o
   0   2  32     1693.32     1716.94     92.72 o
   1   2  32      106.37      188.02     37.85 o
   2   2  32      698.24      567.64     77.43 o
   3   2  32       80.74        3.05     69.84 o
   4   2  32      193.72      124.19     82.38 o
   5   2  32        0.46       67.47     71.25 o
   1   3  32       31.94       47.04     34.71 o
   2   3  32     3425.20     3443.51    279.42 o
   3   3  32       54.30       95.46     74.55 o
   4   3  32     2466.31     2348.12    149.11 o
   5   3  32        9.18       71.16     77.73 o
   0   4  32     1503.26     1631.58     85.27 o
   1   4  32        4.68       -3.99     32.59 o
   2   4  32      217.87       84.79     69.17 o
   3   4  32       35.57      181.87     76.34 o
   4   4  32      690.53      516.48    106.50 o
   5   4  32       17.90       37.83     74.37 o
   1   5  32      268.82      276.50     37.12 o
   2   5  32      609.47      495.21     83.04 o
   3   5  32       30.69       42.24     82.70 o
   4   5  32      334.14      279.70     95.25 o
   0   6  32     1877.23     1873.51     98.21 o
   1   6  32      101.72       51.29     36.78 o
   2   6  32      630.86      517.18     85.47 o
   3   6  32      128.21       97.01     82.27 o
   4   6  32      285.14      106.91     93.80 o
   1   7  32      449.00      363.31     47.07 o
   2   7  32      743.15      821.74    135.32 o
   3   7  32       31.62       25.94     87.28 o
   0   8  32      534.63      504.37    104.00 o
   1   8  32       30.62       15.37     45.59 o
   2   8  32       25.22      -28.57     50.52 o
   1   9  32        9.39      -50.43     50.43 o
   1   1  33      705.07      722.13     53.35 o
   2   1  33      914.91     1001.17     89.37 o
   3   1  33     2026.30     1986.65    124.05 o
   4   1  33      622.45      765.01    103.65 o
   5   1  33      325.14      215.31     95.64 o
   0   2  33      963.83     1018.72     72.25 o
   1   2  33     2307.07     2268.97     74.82 o
   2   2  33      261.01      367.85     86.46 o
   3   2  33       93.57       47.49     70.61 o
   4   2  33      341.84      251.56     91.94 o
   5   2  33      417.71      263.46    169.15 o
   1   3  33        6.40      -26.20     36.26 o
   2   3  33       34.09      145.19     69.17 o
   3   3  33       73.42      165.56     79.21 o
   4   3  33      130.37      133.37     87.38 o
   5   3  33        0.21      -69.03     69.03 o
   0   4  33      200.72      222.52     54.63 o
   1   4  33     1554.96     1448.71     60.45 o
   2   4  33      393.67      464.09     81.70 o
   3   4  33       15.70       31.99     74.92 o
   4   4  33      146.71      146.34     90.22 o
   1   5  33      799.10      783.59     50.86 o
   2   5  33      171.25       94.24    109.01 o
   3   5  33     2672.00     2744.22    208.00 o
   4   5  33      414.89      285.82     96.27 o
   0   6  33      201.09      192.49     61.40 o
   1   6  33      161.67      122.00     40.00 o
   2   6  33      142.64      133.65     78.27 o
   3   6  33        0.53       65.54     79.91 o
   1   7  33      185.44      205.94     45.82 o
   2   7  33      251.33      111.10     80.68 o
   3   7  33      627.46      672.94    107.01 o
   0   8  33      193.69      224.56     72.76 o
   1   8  33     1246.04     1270.13     69.00 o
   0   0  34      917.49      816.95    100.24 o
   1   0  34     5334.17     5527.32    147.00 o
   2   0  34      235.41       22.55     92.72 o
   3   0  34        0.04       85.20    100.24 o
   4   0  34       54.05       70.17    120.29 o
   1   1  34      792.64      933.67     64.38 o
   2   1  34      113.52      196.12     71.62 o
   3   1  34      462.57      660.85     91.14 o
   4   1  34        0.43       22.20     81.45 o
   0   2  34       12.76      -21.19     50.12 o
   1   2  34     1445.60     1548.65     60.62 o
   2   2  34       34.65      124.53     68.50 o
   3   2  34      138.69      247.57    141.59 o
   4   2  34       61.60       75.13     83.23 o
   1   3  34      941.06      994.59     54.26 o
   2   3  34      269.67      417.02     78.80 o
   3   3  34     2557.69     2802.10    144.02 o
   4   3  34       68.44       25.65     85.60 o
   0   4  34      894.88      867.93     73.19 o
   1   4  34      416.01      487.38     42.64 o
   2   4  34       11.46       82.76     71.04 o
   3   4  34      257.34      146.03     86.63 o
   4   4  34       11.10       20.68     84.16 o
   1   5  34      122.15       47.63     43.40 o
   2   5  34        2.73       94.02     74.05 o
   3   5  34     1146.02     1446.01    121.31 o
   0   6  34       42.44       85.34    155.37 o
   1   6  34      931.20      997.83    101.28 o
   2   6  34      198.44      215.70     82.49 o
   3   6  34       17.78       95.83    151.61 o
   1   7  34      381.67      332.60     49.72 o
   2   7  34        1.64        3.64     80.01 o
   1   1  35      152.14      166.01     40.45 o
   2   1  35     1358.56     1261.36    102.73 o
   3   1  35      513.25      552.22     90.37 o
   4   1  35      884.32      883.03    112.51 o
   0   2  35     4058.92     3705.65    126.26 o
   1   2  35      660.85      699.34     49.07 o
   2   2  35      410.21      385.20     79.91 o
   3   2  35       30.82      136.29     77.73 o
   4   2  35      345.65      403.27     99.23 o
   1   3  35       18.18        9.74     35.25 o
   2   3  35       57.70      -16.52    165.39 o
   3   3  35        2.71      -42.83     78.72 o
   0   4  35      992.69     1231.27     83.90 o
   1   4  35      209.51      197.71     40.82 o
   2   4  35      594.45      708.03     90.91 o
   3   4  35        0.10       -2.07     78.87 o
   1   5  35      458.30      400.44     43.62 o
   2   5  35     1253.92     1255.04    108.80 o
   0   6  35       20.33       -6.97     98.99 o
   1   6  35       60.98       56.82     40.77 o
   2   6  35      120.74       98.14    107.76 o
   0   0  36     3343.56     3776.51    180.43 o
   1   0  36      206.59      320.91    125.30 o
   2   0  36      553.67      423.51    117.78 o
   3   0  36      127.74      233.06    120.29 o
   1   1  36       21.25       90.91     39.16 o
   2   1  36      500.97      563.26    192.96 o
   3   1  36      146.57      151.64     83.06 o
   0   2  36      688.23      725.78     72.85 o
   1   2  36      117.91      200.44     42.10 o
   2   2  36       77.00      101.89     72.39 o
   3   2  36        1.30     -131.69    141.59 o
   1   3  36        5.11       10.31     37.67 o
   2   3  36     2016.67     2289.44    128.72 o
   3   3  36      238.62      159.89     87.71 o
   0   4  36     1870.01     1910.21    195.47 o
   1   4  36        1.03       47.63     38.89 o
   2   4  36      134.75      228.43     80.59 o
   1   5  36      207.78      223.18     61.80 o
   1   1  37      165.05      255.55     44.71 o
   2   1  37      211.38      100.53     76.13 o
   0   2  37     1080.01     1217.71     87.06 o
   1   2  37     1186.00     1228.37     60.40 o
   2   2  37       22.38       88.59     91.47 o
   1   3  37      163.84      156.52     43.40 o
   2   3  37       56.14      111.50     78.12 o
   0   4  37      135.72      215.37     63.97 o
   1   4  37     1282.88     1330.97     64.14 o
   0   0  38      213.75      180.43     92.72 o
   1   0  38     1906.74     1917.43    106.67 o
   1   1  38      240.94      236.28     46.56 o
   0   2  38       70.20      180.29    126.55 o
 
